# Supplementary material for: Longitudinal deep sequencing informs vector selection and future deployment strategies for transmissible vaccines
Source: PLoS Biol. 2022 Apr 19;20(4):e3001580. doi: 10.1371/journal.pbio.3001580 (PMC9017877; doi:10.1371/journal.pbio.3001580)
Supplement: S1 Table. Coordinates of sample sites (bat colonies) and corresponding group designations — (XLSX) [file pbio.3001580.s004.xlsx]

## Sheet: Sheet1
Site Code	Latitude	Longitude	Group	Department	Sample size
AMA2	-5.21	-78.28	1	Amazonas	1
AMA7	-5.2	-78.28	1	Amazonas	3
API1	-13.44	-73.83	2	Apurimac	10
AYA11	-13.42	-73.84	2	Ayacucho	6
AYA15	-13.42	-73.86	2	Ayacucho	8
API140	-14.14	-73.14	3	Apurimac	6
API17	-14.08	-72.06	4	Apurimac	3
AYA1	-13.04	-73.95	5	Ayacucho	2
AYA12(5)	-13.04	-73.96	5	Ayacucho	9
AYA7	-13.23	-73.62	6	Ayacucho	7
CAJ1	-6.46	-78.67	7	Cajamarca	10
CAJ2	-6.4	-78.85	8	Cajamarca	4
CAJ3	-6.4	-78.77	8	Cajamarca	6
CUS8	-13.49	-72.5	9	Cusco	10
HUA2	-10.22	-76.25	10	Huánuco	5
HUA3	-9.96	-76.06	11	Huánuco	5
HUA4	-9.11	-76	12	Huánuco	7
LMA10	-11.58	-77.27	13	Lima	2
LMA4	-12.66	-76.66	14	Lima	2
LMA5	-10.64	-77.81	15	Lima	12
LMA6	-11.05	-77.45	16	Lima	9
LR2	-4.29	-73.19	17	Loreto	2
LR3	-4.3	-73.21	17	Loreto	4
