# Supplementary material for: Longitudinal deep sequencing informs vector selection and future deployment strategies for transmissible vaccines
Source: PLoS Biol. 2022 Apr 19;20(4):e3001580. doi: 10.1371/journal.pbio.3001580 (PMC9017877; doi:10.1371/journal.pbio.3001580)
Supplement: S2 Table — GLMM, generalised linear mixed model. (XLSX) [file pbio.3001580.s005.xlsx]

## Sheet: Sheet1
Data	Variable	Result
11 Strains observed data	Nucleotide diversity	Est. = -1.029
		Error = 0.433
		z value = -2.379
		P value = 0.0174
	Geographic area	Est. = -0.686
		Error = 0.297
		z value = -2.311
		P value = 0.0208
	Number of strains in Group	Est. = -0.2976
		Error = 0.3515
		z value = -0.847
		P value = 0.397
Mean Null model	Nucleotide diversity	Est. = -0.011
		Error = 0.286
		z value = -0.039
		P value = 0.436
	Geographic area	Est. = 0.242
		Error = 0.244
		z value = 0.981
		P value = 0.354
	Number of strains in Group	Est. = -0.967
		Error = 0.292
		z value = -3.309
		P value = 0.005
