# Supplementary material for: Longitudinal deep sequencing informs vector selection and future deployment strategies for transmissible vaccines
Source: PLoS Biol. 2022 Apr 19;20(4):e3001580. doi: 10.1371/journal.pbio.3001580 (PMC9017877; doi:10.1371/journal.pbio.3001580)
Supplement: S3 Table — Comparisons between DrBHV pairwise FST (a) and (b), host MS pairwise FST, and LCD for travel between groups. DrBHV, Desmodus rotundus betaherpesvirus; LCD, least-cost distance; MS, microsatellite. (XLSX) [file pbio.3001580.s006.xlsx]

## Sheet: Sheet1
Matrices compared	R	p-value
DrBHV FST (a) vs DrBHV FST (b)	0.825	1x10-4
DrBHV FST (a) vs Host MS FST	0.799	1x10-4
DrBHV FST (b) vs Host MS FST	0.734	1x10-4
DrBHV FST (a) vs LCD	0.815	1x10-4
DrBHV FST (b) vs LCD	0.747	1x10-4
Host MS FST vs LCD	0.69	1x10-4
