# Supplementary material for: Longitudinal deep sequencing informs vector selection and future deployment strategies for transmissible vaccines
Source: PLoS Biol. 2022 Apr 19;20(4):e3001580. doi: 10.1371/journal.pbio.3001580 (PMC9017877; doi:10.1371/journal.pbio.3001580)
Supplement: S4 Table — DrBHV, Desmodus rotundus betaherpesvirus. (XLSX) [file pbio.3001580.s007.xlsx]

## Sheet: Sheet1
Data	Variable	Result
Multiple infection (strains per sample)	Age	Est. = -0.025
		Error = 0.151
		z value = -0.163
		P value = 0.871
	Sex	Est. = 0.026
		Error = 0.116
		z value = 0.220
		P value = 0.826
	Strains available (geographic area)	Est. = 0.098
		Error = 0.046
		z value = 2.055
		P value = 0.039
Longitudinal sample strain gain	Sampling interval	Est. = -0.030
		Error = 0.024
		z value = -1.273
		P value = 0.203
	Sex	Est. = -0.323
		Error = 0.517
		z value = -0.625
		P value = 0.532
	Initial strain richness	Est. = 0.822
		Error = 0.546
		z value = 1.504
		P value = 0.133
	Proportion of local strains available for acquisition	Est. = 8.463
		Error = 4.293
		z value = 1.971
		P value = 0.048
Longitudinal sample strain loss	Sampling interval	Est. = -0.032
		Error = 0.026
		z value = -1.220
		P value = 0.222
	Sex	Est. = -0.104
		Error = 0.559
		z value = -0.187
		P value = 0.852
	Initial strain richness	Est. = 0.234
		Error = 0.220
		z value = 1.105
		P value = 0.269
	Strain gained	Est. = -0.272
		Error = 0.330
		z value = -0.825
		P value = 0.409
