# Supplementary material for: Longitudinal deep sequencing informs vector selection and future deployment strategies for transmissible vaccines
Source: PLoS Biol. 2022 Apr 19;20(4):e3001580. doi: 10.1371/journal.pbio.3001580 (PMC9017877; doi:10.1371/journal.pbio.3001580)
Supplement: S5 Table — DrBHV, Desmodus rotundus betaherpesvirus. (XLSX) [file pbio.3001580.s008.xlsx]

## Sheet: Sheet1
Primer Name	Sequence
DrBHVprimer_1_LEFT	GAGCTGGAGCAGAAGTACCTCA
DrBHVprimer_1_RIGHT	TCAAGGTCATCTACGGGGACAC
DrBHVprimer_2_LEFT	CTTCTCGAACTCCAGCTTGACG
DrBHVprimer_2_RIGHT	CTTGTACGGCTACAACGTGTCC
DrBHVprimer_3_LEFT	GAAGGCCATGCACTTGTACACC
DrBHVprimer_3_RIGHT	TTAAGGGCATGGTGAACCTGGA
DrBHVprimer_4_LEFT	GCTCCAGCACCTTAAAATCCGT
DrBHVprimer_4_RIGHT	AACGAGGACGACGACGATTTTG
DrBHVprimer_5_LEFT	GCTTGGCGTTACATTGACCGTC
DrBHVprimer_5_RIGHT	TCAGGAACCTGTCGTCCTTCTC
DrBHVprimer_6_LEFT	ACCAGTATGTGAAATCGGAGAGAGA
DrBHVprimer_6_RIGHT	GGACGTCAACGACATCCTGTTC
DrBHVprimer_7_LEFT	GAACACACCACGCACAGTTTCT
DrBHVprimer_7_RIGHT	CACGGTGAGCGTGTACTTCAAG
