# Supplementary material for: Longitudinal deep sequencing informs vector selection and future deployment strategies for transmissible vaccines
Source: PLoS Biol. 2022 Apr 19;20(4):e3001580. doi: 10.1371/journal.pbio.3001580 (PMC9017877; doi:10.1371/journal.pbio.3001580)
Supplement: S1 Data — DrBHV, Desmodus rotundus betaherpesvirus. (TRE) [file pbio.3001580.s010.tre]

#NEXUS
[R-package treeio, Wed Feb 16 11:43:54 2022]
BEGIN TAXA;
	DIMENSIONS NTAX = 324;
	TAXLABELS
		10059_2018_x_LMA_6_3a
		10059_2018_x_LMA_6_3b
		10059_2018_x_LMA_6_3c
		10059_2018_x_LMA_6_6
		10059_2018_x_LMA_6_8
		10092_2018_x_AYA_15_1
		10092_2018_x_AYA_15_2
		10147_2018_x_CUS_8_11
		10147_2018_x_CUS_8_2
		10147_2018_x_CUS_8_4
		10155_2018_x_CUS_8_2
		10155_2018_x_CUS_8_4
		10155_2018_x_CUS_8_6
		3740_2013_x_CAJ_1_10
		3740_2013_x_CAJ_1_8
		4513_2018_x_LMA_5_10
		4513_2018_x_LMA_5_4
		4513_2018_x_LMA_5_5
		4513_2018_x_LMA_5_8
		4709_2013_x_CAJ_1_8
		5359_2018_x_LMA_6_10
		5359_2018_x_LMA_6_4
		5359_2018_x_LMA_6_8
		6168_2013_x_CAJ_1_11
		6168_2017_x_CAJ_1_11
		7081_2017_x_AYA_11_1
		7081_2017_x_AYA_11_9
		7082_2017_x_AYA_11_6
		7082_2017_x_AYA_11_9
		7181_2015_x_AYA_12_1
		7503_2016_x_CUS_8_1
		7579_2015_x_API_140_1
		7579_2015_x_API_140_11
		7593_2015_8_API_1_2
		7593_2018_9_API_1_2
		7593_2018_9_API_1_6
		7603_2016_6_API_1_1
		7603_2016_6_API_1_2
		7603_2016_6_API_1_4
		7603_2016_6_API_1_6
		7603_2016_6_API_1_9
		7603_2017_6_API_1_1
		7603_2017_6_API_1_2
		7603_2017_6_API_1_4
		7653_2017_x_LMA_6_6
		7653_2017_x_LMA_6_8
		7658_2017_5_LMA_6_4
		7658_2017_5_LMA_6_5
		7658_2017_5_LMA_6_6
		7658_2017_5_LMA_6_8
		7660_2015_x_LMA_5_5
		7660_2015_x_LMA_5_8
		7660_2017_x_LMA_5_10
		7660_2017_x_LMA_5_5
		7660_2017_x_LMA_5_8
		7661_2015_x_LMA_5_5
		7661_2015_x_LMA_5_6
		7661_2015_x_LMA_5_8
		7662_2015_x_LMA_5_3
		7662_2015_x_LMA_5_5
		7662_2015_x_LMA_5_8
		7662_2017_x_LMA_5_5
		7662_2017_x_LMA_5_8
		7666_2015_10_LMA_5_4
		7666_2018_2_LMA_5_6
		7666_2018_2_LMA_5_8
		7671_2015_10_LMA_5_5
		7671_2015_10_LMA_5_6
		7671_2015_10_LMA_5_8
		7671_2018_2_LMA_5_4
		7671_2018_2_LMA_5_5
		7671_2018_2_LMA_5_6
		7671_2018_2_LMA_5_8
		7689_2015_x_LMA_10_10
		7689_2015_x_LMA_10_4
		7689_2015_x_LMA_10_6
		7690_2015_x_LMA_10_3
		7690_2015_x_LMA_10_5
		7690_2015_x_LMA_10_6
		7690_2015_x_LMA_10_8
		7695_2015_11_HUA_2_10
		7695_2015_11_HUA_2_11
		7695_2015_11_HUA_2_7
		7695_2017_9_HUA_2_10
		7695_2017_9_HUA_2_11
		7695_2017_9_HUA_2_3
		7695_2017_9_HUA_2_6
		7695_2017_9_HUA_2_7
		7695_2017_9_HUA_2_9
		7707_2015_x_HUA_2_4
		7707_2015_x_HUA_2_7
		7738_2015_x_HUA_3_4
		7738_2015_x_HUA_3_7a
		7738_2015_x_HUA_3_7b
		7738_2015_x_HUA_3_9
		7805_2015_7_AYA_7_2
		7805_2015_7_AYA_7_6
		7805_2017_6_AYA_7_1
		7882_2015_7_AYA_15_2
		7882_2018_11_AYA_15_11
		7882_2018_11_AYA_15_2
		7882_2018_5_AYA_15_2
		7882_2018_5_AYA_15_4
		7959_2015_x_API_17_1
		7959_2015_x_API_17_2
		7980_2015_x_API_17_1
		7980_2015_x_API_17_2
		7995_2015_x_CUS_8_1
		8003_2016_x_HUA_3_4
		8003_2016_x_HUA_3_7
		8004_2016_x_HUA_3_11
		8004_2016_x_HUA_3_4
		8004_2016_x_HUA_3_7
		8005_2016_x_HUA_3_4
		8005_2016_x_HUA_3_7
		8026_2016_x_HUA_4_6
		8026_2016_x_HUA_4_7
		8028_2016_x_HUA_4_1
		8028_2016_x_HUA_4_10
		8028_2016_x_HUA_4_6
		8028_2016_x_HUA_4_7
		8029_2016_x_HUA_4_10
		8029_2016_x_HUA_4_3
		8029_2016_x_HUA_4_6
		8029_2016_x_HUA_4_7
		8032_2016_10_HUA_4_3
		8032_2016_10_HUA_4_4
		8032_2018_8_HUA_4_1
		8032_2018_8_HUA_4_4
		8036_2016_x_HUA_4_7
		8038_2016_x_HUA_4_6
		8038_2016_x_HUA_4_7
		8064_2016_x_LMA_6_6
		8064_2016_x_LMA_6_8
		8065_2016_x_LMA_6_5
		8065_2016_x_LMA_6_6
		8065_2016_x_LMA_6_8
		8067_2016_x_LMA_6_5
		8067_2016_x_LMA_6_8
		8070_2016_x_LMA_6_4
		8070_2016_x_LMA_6_8
		8071_2016_x_LMA_6_4
		8071_2016_x_LMA_6_5
		8071_2016_x_LMA_6_6
		8071_2016_x_LMA_6_8
		8084_2017_7_CAJ_1_10
		8084_2017_7_CAJ_1_4
		8084_2017_7_CAJ_1_5
		8084_2018_8_CAJ_1_8
		8090_2017_7_CAJ_1_10
		8090_2017_7_CAJ_1_11
		8090_2017_7_CAJ_1_4
		8090_2017_7_CAJ_1_5
		8090_2018_8_CAJ_1_4
		8100_2016_x_CAJ_2_5
		8101_2017_7_CAJ_2_10
		8101_2017_7_CAJ_2_7
		8136_2016_x_CAJ_3_11
		8136_2016_x_CAJ_3_4
		8137_2016_x_CAJ_3_r1_c2099_1x
		8138_2016_x_CAJ_3_10
		8138_2016_x_CAJ_3_11
		8138_2016_x_CAJ_3_4
		8138_2016_x_CAJ_3_7
		8139_2016_x_CAJ_3_11
		8139_2016_x_CAJ_3_5
		8139_2016_x_CAJ_3_7
		8139_2016_x_CAJ_3_9
		8140_2016_x_CAJ_3_5
		8140_2016_x_CAJ_3_7
		8140_2016_x_CAJ_3_8
		8141_2016_x_CAJ_3_10
		8141_2016_x_CAJ_3_11
		8141_2016_x_CAJ_3_7
		8212_2016_x_AYA_11_1
		8212_2016_x_AYA_11_2
		8212_2016_x_AYA_11_4
		8213_2016_x_AYA_11_2
		8213_2016_x_AYA_11_9
		8215_2016_x_AYA_11_1
		8215_2016_x_AYA_11_11
		8215_2016_x_AYA_11_2
		8215_2016_x_AYA_11_9
		8216_2016_x_AYA_11_1
		8216_2016_x_AYA_11_11
		8234_2016_x_AYA_7_2
		8237_2016_x_AYA_1_1
		8237_2016_x_AYA_1_2
		8237_2016_x_AYA_1_6
		8242_2016_x_AYA_1_1
		8286_2017_11_AYA_7_1
		8286_2017_11_AYA_7_4
		8286_2018_11_AYA_7_1
		8289_2016_x_AYA_7_1
		8289_2016_x_AYA_7_11
		8289_2016_x_AYA_7_2
		8290_2016_x_AYA_7_1
		8290_2016_x_AYA_7_2
		8291_2016_x_AYA_7_1
		8291_2016_x_AYA_7_11
		8291_2016_x_AYA_7_2
		8328_2016_x_API_17_1
		8328_2016_x_API_17_11
		8328_2016_x_API_17_2
		8342_2016_x_HUA_2_11
		8342_2016_x_HUA_2_3
		8342_2016_x_HUA_2_5
		8342_2016_x_HUA_2_7
		8346_2016_x_HUA_2_5
		8346_2016_x_HUA_2_6
		8346_2016_x_HUA_2_7
		8346_2016_x_HUA_2_9
		8407_2016_x_AMA_2_7
		8408_2016_x_AMA_2_9
		8409_2016_x_AMA_2_11
		8409_2016_x_AMA_2_4
		8409_2016_x_AMA_2_7
		8514_2017_x_LMA_4_5
		8514_2017_x_LMA_4_8
		8523_2017_x_LMA_4_3
		8523_2017_x_LMA_4_5
		8523_2017_x_LMA_4_6
		8747_2017_x_LMA_5_4
		8747_2017_x_LMA_5_6
		8747_2017_x_LMA_5_8
		9006_2017_x_HUA_3_3
		9006_2017_x_HUA_3_4
		9006_2017_x_HUA_3_7
		9006_2017_x_HUA_3_8
		9105_2018_x_LMA_5_10
		9105_2018_x_LMA_5_3
		9105_2018_x_LMA_5_5
		9105_2018_x_LMA_5_6
		9105_2018_x_LMA_5_8a
		9105_2018_x_LMA_5_8b
		9218_2016_x_CUS_8_1
		9219_2016_x_CUS_8_2
		9232_2016_x_CUS_8_1
		9232_2016_x_CUS_8_2
		9233_2016_x_CUS_8_1
		9233_2016_x_CUS_8_2
		9233_2016_x_CUS_8_4
		9234_2016_x_CUS_8_1
		9234_2016_x_CUS_8_11
		9234_2016_x_CUS_8_2
		9235_2016_x_CUS_8_1
		9235_2016_x_CUS_8_4a
		9235_2016_x_CUS_8_4b
		9243_2017_12_API_140_9
		9243_2017_6_API_140_11
		9243_2017_6_API_140_2
		9243_2017_6_API_140_4
		9244_2016_x_API_140_1
		9257_2016_x_API_140_1
		9257_2016_x_API_140_4
		9258_2016_x_API_140_11
		9258_2016_x_API_140_4
		9279_2016_6_API_1_1
		9279_2016_6_API_1_2
		9279_2016_6_API_1_9
		9279_2017_6_API_1_1
		9279_2017_6_API_1_2
		9279_2017_x_API_1_1
		9279_2017_x_API_1_2
		9279_2017_x_API_1_9
		9279_2018_9_API_1_2
		9281_2016_x_API_1_1
		9281_2016_x_API_1_2
		9281_2016_x_API_1_9
		9282_2016_x_API_1_1
		9282_2016_x_API_1_2
		9282_2016_x_API_1_9
		9284_2016_x_AYA_15_1
		9453_2017_x_AYA_15_2
		9456_2017_x_AYA_15_2
		9456_2017_x_AYA_15_4
		9456_2017_x_AYA_15_6
		9620_2017_10_AYA_5_2
		9620_2017_10_AYA_5_9
		9620_2017_7_AYA_5_9
		9621_2017_10_AYA_5_1
		9621_2017_7_AYA_5_1
		9621_2017_7_AYA_5_2
		9624_2017_10_AYA_5_6
		9624_2017_7_AYA_5_1
		9626_2017_10_AYA_5_1
		9626_2017_10_AYA_5_2
		9626_2017_10_AYA_5_6
		9626_2017_7_AYA_5_1
		9626_2017_7_AYA_5_6
		9626_2017_7_AYA_5_9
		9627_2017_x_CAJ_1_10
		9627_2017_x_CAJ_1_5
		9627_2017_x_CAJ_1_7
		9628_2017_x_CAJ_1_11
		9635_2017_7_CAJ_2_10
		9635_2017_7_CAJ_2_11
		9635_2017_7_CAJ_2_7
		9635_2018_8_CAJ_2_10
		9635_2018_8_CAJ_2_11
		9635_2018_8_CAJ_2_4
		9635_2018_8_CAJ_2_5
		9635_2018_8_CAJ_2_7
		9836_2017_x_AYA_15_2
		9836_2017_x_AYA_15_4
		9836_2017_x_AYA_15_9
		D245_2016_x_LR_3_11
		D245_2016_x_LR_3_6
		D246_2016_x_LR_3_11
		D246_2016_x_LR_3_4
		D246_2016_x_LR_3_6
		D246_2016_x_LR_3_7
		D248_2016_x_LR_3_11
		D248_2016_x_LR_3_7
		D249_2016_x_LR_3_11
		D249_2016_x_LR_3_7
		D249_2016_x_LR_3_9
		D260_2016_x_LR_2_11
		D260_2016_x_LR_2_6
		D260_2016_x_LR_2_7
		D260_2016_x_LR_2_9
		D262_2016_x_LR_2_4
		D2_2009_x_AMA_3_11
		D2_2009_x_AMA_3_7
	;
END;
BEGIN TREES;
	TRANSLATE
		1	10059_2018_x_LMA_6_3a,
		2	10059_2018_x_LMA_6_3b,
		3	10059_2018_x_LMA_6_3c,
		4	10059_2018_x_LMA_6_6,
		5	10059_2018_x_LMA_6_8,
		6	10092_2018_x_AYA_15_1,
		7	10092_2018_x_AYA_15_2,
		8	10147_2018_x_CUS_8_11,
		9	10147_2018_x_CUS_8_2,
		10	10147_2018_x_CUS_8_4,
		11	10155_2018_x_CUS_8_2,
		12	10155_2018_x_CUS_8_4,
		13	10155_2018_x_CUS_8_6,
		14	3740_2013_x_CAJ_1_10,
		15	3740_2013_x_CAJ_1_8,
		16	4513_2018_x_LMA_5_10,
		17	4513_2018_x_LMA_5_4,
		18	4513_2018_x_LMA_5_5,
		19	4513_2018_x_LMA_5_8,
		20	4709_2013_x_CAJ_1_8,
		21	5359_2018_x_LMA_6_10,
		22	5359_2018_x_LMA_6_4,
		23	5359_2018_x_LMA_6_8,
		24	6168_2013_x_CAJ_1_11,
		25	6168_2017_x_CAJ_1_11,
		26	7081_2017_x_AYA_11_1,
		27	7081_2017_x_AYA_11_9,
		28	7082_2017_x_AYA_11_6,
		29	7082_2017_x_AYA_11_9,
		30	7181_2015_x_AYA_12_1,
		31	7503_2016_x_CUS_8_1,
		32	7579_2015_x_API_140_1,
		33	7579_2015_x_API_140_11,
		34	7593_2015_8_API_1_2,
		35	7593_2018_9_API_1_2,
		36	7593_2018_9_API_1_6,
		37	7603_2016_6_API_1_1,
		38	7603_2016_6_API_1_2,
		39	7603_2016_6_API_1_4,
		40	7603_2016_6_API_1_6,
		41	7603_2016_6_API_1_9,
		42	7603_2017_6_API_1_1,
		43	7603_2017_6_API_1_2,
		44	7603_2017_6_API_1_4,
		45	7653_2017_x_LMA_6_6,
		46	7653_2017_x_LMA_6_8,
		47	7658_2017_5_LMA_6_4,
		48	7658_2017_5_LMA_6_5,
		49	7658_2017_5_LMA_6_6,
		50	7658_2017_5_LMA_6_8,
		51	7660_2015_x_LMA_5_5,
		52	7660_2015_x_LMA_5_8,
		53	7660_2017_x_LMA_5_10,
		54	7660_2017_x_LMA_5_5,
		55	7660_2017_x_LMA_5_8,
		56	7661_2015_x_LMA_5_5,
		57	7661_2015_x_LMA_5_6,
		58	7661_2015_x_LMA_5_8,
		59	7662_2015_x_LMA_5_3,
		60	7662_2015_x_LMA_5_5,
		61	7662_2015_x_LMA_5_8,
		62	7662_2017_x_LMA_5_5,
		63	7662_2017_x_LMA_5_8,
		64	7666_2015_10_LMA_5_4,
		65	7666_2018_2_LMA_5_6,
		66	7666_2018_2_LMA_5_8,
		67	7671_2015_10_LMA_5_5,
		68	7671_2015_10_LMA_5_6,
		69	7671_2015_10_LMA_5_8,
		70	7671_2018_2_LMA_5_4,
		71	7671_2018_2_LMA_5_5,
		72	7671_2018_2_LMA_5_6,
		73	7671_2018_2_LMA_5_8,
		74	7689_2015_x_LMA_10_10,
		75	7689_2015_x_LMA_10_4,
		76	7689_2015_x_LMA_10_6,
		77	7690_2015_x_LMA_10_3,
		78	7690_2015_x_LMA_10_5,
		79	7690_2015_x_LMA_10_6,
		80	7690_2015_x_LMA_10_8,
		81	7695_2015_11_HUA_2_10,
		82	7695_2015_11_HUA_2_11,
		83	7695_2015_11_HUA_2_7,
		84	7695_2017_9_HUA_2_10,
		85	7695_2017_9_HUA_2_11,
		86	7695_2017_9_HUA_2_3,
		87	7695_2017_9_HUA_2_6,
		88	7695_2017_9_HUA_2_7,
		89	7695_2017_9_HUA_2_9,
		90	7707_2015_x_HUA_2_4,
		91	7707_2015_x_HUA_2_7,
		92	7738_2015_x_HUA_3_4,
		93	7738_2015_x_HUA_3_7a,
		94	7738_2015_x_HUA_3_7b,
		95	7738_2015_x_HUA_3_9,
		96	7805_2015_7_AYA_7_2,
		97	7805_2015_7_AYA_7_6,
		98	7805_2017_6_AYA_7_1,
		99	7882_2015_7_AYA_15_2,
		100	7882_2018_11_AYA_15_11,
		101	7882_2018_11_AYA_15_2,
		102	7882_2018_5_AYA_15_2,
		103	7882_2018_5_AYA_15_4,
		104	7959_2015_x_API_17_1,
		105	7959_2015_x_API_17_2,
		106	7980_2015_x_API_17_1,
		107	7980_2015_x_API_17_2,
		108	7995_2015_x_CUS_8_1,
		109	8003_2016_x_HUA_3_4,
		110	8003_2016_x_HUA_3_7,
		111	8004_2016_x_HUA_3_11,
		112	8004_2016_x_HUA_3_4,
		113	8004_2016_x_HUA_3_7,
		114	8005_2016_x_HUA_3_4,
		115	8005_2016_x_HUA_3_7,
		116	8026_2016_x_HUA_4_6,
		117	8026_2016_x_HUA_4_7,
		118	8028_2016_x_HUA_4_1,
		119	8028_2016_x_HUA_4_10,
		120	8028_2016_x_HUA_4_6,
		121	8028_2016_x_HUA_4_7,
		122	8029_2016_x_HUA_4_10,
		123	8029_2016_x_HUA_4_3,
		124	8029_2016_x_HUA_4_6,
		125	8029_2016_x_HUA_4_7,
		126	8032_2016_10_HUA_4_3,
		127	8032_2016_10_HUA_4_4,
		128	8032_2018_8_HUA_4_1,
		129	8032_2018_8_HUA_4_4,
		130	8036_2016_x_HUA_4_7,
		131	8038_2016_x_HUA_4_6,
		132	8038_2016_x_HUA_4_7,
		133	8064_2016_x_LMA_6_6,
		134	8064_2016_x_LMA_6_8,
		135	8065_2016_x_LMA_6_5,
		136	8065_2016_x_LMA_6_6,
		137	8065_2016_x_LMA_6_8,
		138	8067_2016_x_LMA_6_5,
		139	8067_2016_x_LMA_6_8,
		140	8070_2016_x_LMA_6_4,
		141	8070_2016_x_LMA_6_8,
		142	8071_2016_x_LMA_6_4,
		143	8071_2016_x_LMA_6_5,
		144	8071_2016_x_LMA_6_6,
		145	8071_2016_x_LMA_6_8,
		146	8084_2017_7_CAJ_1_10,
		147	8084_2017_7_CAJ_1_4,
		148	8084_2017_7_CAJ_1_5,
		149	8084_2018_8_CAJ_1_8,
		150	8090_2017_7_CAJ_1_10,
		151	8090_2017_7_CAJ_1_11,
		152	8090_2017_7_CAJ_1_4,
		153	8090_2017_7_CAJ_1_5,
		154	8090_2018_8_CAJ_1_4,
		155	8100_2016_x_CAJ_2_5,
		156	8101_2017_7_CAJ_2_10,
		157	8101_2017_7_CAJ_2_7,
		158	8136_2016_x_CAJ_3_11,
		159	8136_2016_x_CAJ_3_4,
		160	8137_2016_x_CAJ_3_r1_c2099_1x,
		161	8138_2016_x_CAJ_3_10,
		162	8138_2016_x_CAJ_3_11,
		163	8138_2016_x_CAJ_3_4,
		164	8138_2016_x_CAJ_3_7,
		165	8139_2016_x_CAJ_3_11,
		166	8139_2016_x_CAJ_3_5,
		167	8139_2016_x_CAJ_3_7,
		168	8139_2016_x_CAJ_3_9,
		169	8140_2016_x_CAJ_3_5,
		170	8140_2016_x_CAJ_3_7,
		171	8140_2016_x_CAJ_3_8,
		172	8141_2016_x_CAJ_3_10,
		173	8141_2016_x_CAJ_3_11,
		174	8141_2016_x_CAJ_3_7,
		175	8212_2016_x_AYA_11_1,
		176	8212_2016_x_AYA_11_2,
		177	8212_2016_x_AYA_11_4,
		178	8213_2016_x_AYA_11_2,
		179	8213_2016_x_AYA_11_9,
		180	8215_2016_x_AYA_11_1,
		181	8215_2016_x_AYA_11_11,
		182	8215_2016_x_AYA_11_2,
		183	8215_2016_x_AYA_11_9,
		184	8216_2016_x_AYA_11_1,
		185	8216_2016_x_AYA_11_11,
		186	8234_2016_x_AYA_7_2,
		187	8237_2016_x_AYA_1_1,
		188	8237_2016_x_AYA_1_2,
		189	8237_2016_x_AYA_1_6,
		190	8242_2016_x_AYA_1_1,
		191	8286_2017_11_AYA_7_1,
		192	8286_2017_11_AYA_7_4,
		193	8286_2018_11_AYA_7_1,
		194	8289_2016_x_AYA_7_1,
		195	8289_2016_x_AYA_7_11,
		196	8289_2016_x_AYA_7_2,
		197	8290_2016_x_AYA_7_1,
		198	8290_2016_x_AYA_7_2,
		199	8291_2016_x_AYA_7_1,
		200	8291_2016_x_AYA_7_11,
		201	8291_2016_x_AYA_7_2,
		202	8328_2016_x_API_17_1,
		203	8328_2016_x_API_17_11,
		204	8328_2016_x_API_17_2,
		205	8342_2016_x_HUA_2_11,
		206	8342_2016_x_HUA_2_3,
		207	8342_2016_x_HUA_2_5,
		208	8342_2016_x_HUA_2_7,
		209	8346_2016_x_HUA_2_5,
		210	8346_2016_x_HUA_2_6,
		211	8346_2016_x_HUA_2_7,
		212	8346_2016_x_HUA_2_9,
		213	8407_2016_x_AMA_2_7,
		214	8408_2016_x_AMA_2_9,
		215	8409_2016_x_AMA_2_11,
		216	8409_2016_x_AMA_2_4,
		217	8409_2016_x_AMA_2_7,
		218	8514_2017_x_LMA_4_5,
		219	8514_2017_x_LMA_4_8,
		220	8523_2017_x_LMA_4_3,
		221	8523_2017_x_LMA_4_5,
		222	8523_2017_x_LMA_4_6,
		223	8747_2017_x_LMA_5_4,
		224	8747_2017_x_LMA_5_6,
		225	8747_2017_x_LMA_5_8,
		226	9006_2017_x_HUA_3_3,
		227	9006_2017_x_HUA_3_4,
		228	9006_2017_x_HUA_3_7,
		229	9006_2017_x_HUA_3_8,
		230	9105_2018_x_LMA_5_10,
		231	9105_2018_x_LMA_5_3,
		232	9105_2018_x_LMA_5_5,
		233	9105_2018_x_LMA_5_6,
		234	9105_2018_x_LMA_5_8a,
		235	9105_2018_x_LMA_5_8b,
		236	9218_2016_x_CUS_8_1,
		237	9219_2016_x_CUS_8_2,
		238	9232_2016_x_CUS_8_1,
		239	9232_2016_x_CUS_8_2,
		240	9233_2016_x_CUS_8_1,
		241	9233_2016_x_CUS_8_2,
		242	9233_2016_x_CUS_8_4,
		243	9234_2016_x_CUS_8_1,
		244	9234_2016_x_CUS_8_11,
		245	9234_2016_x_CUS_8_2,
		246	9235_2016_x_CUS_8_1,
		247	9235_2016_x_CUS_8_4a,
		248	9235_2016_x_CUS_8_4b,
		249	9243_2017_12_API_140_9,
		250	9243_2017_6_API_140_11,
		251	9243_2017_6_API_140_2,
		252	9243_2017_6_API_140_4,
		253	9244_2016_x_API_140_1,
		254	9257_2016_x_API_140_1,
		255	9257_2016_x_API_140_4,
		256	9258_2016_x_API_140_11,
		257	9258_2016_x_API_140_4,
		258	9279_2016_6_API_1_1,
		259	9279_2016_6_API_1_2,
		260	9279_2016_6_API_1_9,
		261	9279_2017_6_API_1_1,
		262	9279_2017_6_API_1_2,
		263	9279_2017_x_API_1_1,
		264	9279_2017_x_API_1_2,
		265	9279_2017_x_API_1_9,
		266	9279_2018_9_API_1_2,
		267	9281_2016_x_API_1_1,
		268	9281_2016_x_API_1_2,
		269	9281_2016_x_API_1_9,
		270	9282_2016_x_API_1_1,
		271	9282_2016_x_API_1_2,
		272	9282_2016_x_API_1_9,
		273	9284_2016_x_AYA_15_1,
		274	9453_2017_x_AYA_15_2,
		275	9456_2017_x_AYA_15_2,
		276	9456_2017_x_AYA_15_4,
		277	9456_2017_x_AYA_15_6,
		278	9620_2017_10_AYA_5_2,
		279	9620_2017_10_AYA_5_9,
		280	9620_2017_7_AYA_5_9,
		281	9621_2017_10_AYA_5_1,
		282	9621_2017_7_AYA_5_1,
		283	9621_2017_7_AYA_5_2,
		284	9624_2017_10_AYA_5_6,
		285	9624_2017_7_AYA_5_1,
		286	9626_2017_10_AYA_5_1,
		287	9626_2017_10_AYA_5_2,
		288	9626_2017_10_AYA_5_6,
		289	9626_2017_7_AYA_5_1,
		290	9626_2017_7_AYA_5_6,
		291	9626_2017_7_AYA_5_9,
		292	9627_2017_x_CAJ_1_10,
		293	9627_2017_x_CAJ_1_5,
		294	9627_2017_x_CAJ_1_7,
		295	9628_2017_x_CAJ_1_11,
		296	9635_2017_7_CAJ_2_10,
		297	9635_2017_7_CAJ_2_11,
		298	9635_2017_7_CAJ_2_7,
		299	9635_2018_8_CAJ_2_10,
		300	9635_2018_8_CAJ_2_11,
		301	9635_2018_8_CAJ_2_4,
		302	9635_2018_8_CAJ_2_5,
		303	9635_2018_8_CAJ_2_7,
		304	9836_2017_x_AYA_15_2,
		305	9836_2017_x_AYA_15_4,
		306	9836_2017_x_AYA_15_9,
		307	D245_2016_x_LR_3_11,
		308	D245_2016_x_LR_3_6,
		309	D246_2016_x_LR_3_11,
		310	D246_2016_x_LR_3_4,
		311	D246_2016_x_LR_3_6,
		312	D246_2016_x_LR_3_7,
		313	D248_2016_x_LR_3_11,
		314	D248_2016_x_LR_3_7,
		315	D249_2016_x_LR_3_11,
		316	D249_2016_x_LR_3_7,
		317	D249_2016_x_LR_3_9,
		318	D260_2016_x_LR_2_11,
		319	D260_2016_x_LR_2_6,
		320	D260_2016_x_LR_2_7,
		321	D260_2016_x_LR_2_9,
		322	D262_2016_x_LR_2_4,
		323	D2_2009_x_AMA_3_11,
		324	D2_2009_x_AMA_3_7
	;
	TREE * UNTITLED = [&R] (((160[&default.rate=1,Department=CAJ,Department.prob=1,Department.rate=1,Department.set={CAJ},Department.set.prob={1},height=9.94349339871278e-14,height_0.95_HPD={2.8421709430404e-14,2.27373675443232e-13},height_median=8.5265128291212e-14,height_range={0,2.72848410531878e-12},length=8.58370827650724,length_0.95_HPD={2.79946956599064,15.3530482303357},length_median=8.095387…
END;
