# Supplementary material for: Longitudinal deep sequencing informs vector selection and future deployment strategies for transmissible vaccines
Source: PLoS Biol. 2022 Apr 19;20(4):e3001580. doi: 10.1371/journal.pbio.3001580 (PMC9017877; doi:10.1371/journal.pbio.3001580)
Supplement: S2 Data — DrBHV, Desmodus rotundus betaherpesvirus. (XLSX) [file pbio.3001580.s011.xlsx]

## Sheet: 11_strains_Figure_2_data
Strain	Group	Pos	Neg	Total	Prev	Nucleotide_diversity	Area	Area_binary	No._strains
S11	G1	2	2	4	0.5	0.01684	37.132	Large	4
S4	G1	1	3	4	0.25	0.01701	43.176	Large	4
S7	G1	3	1	4	0.75	0.01054	16.485	Small	4
S9	G1	1	3	4	0.25	0.0082	31.4369	Large	4
S10	G10	2	3	5	0.4	0.0268	6.437	Small	8
S11	G10	3	2	5	0.6	0.01684	37.132	Large	8
S3	G10	2	3	5	0.4	0.01886	2.88	Small	8
S4	G10	1	4	5	0.2	0.01701	43.176	Large	8
S5	G10	2	3	5	0.4	0.00263	5.597	Small	8
S6	G10	2	3	5	0.4	0.01174	40.716	Large	8
S7	G10	5	0	5	1	0.01054	16.485	Small	8
S9	G10	1	4	5	0.2	0.0082	31.4369	Large	8
S11	G11	1	4	5	0.2	0.01684	37.132	Large	6
S3	G11	1	4	5	0.2	0.01886	2.88	Small	6
S4	G11	5	0	5	1	0.01701	43.176	Large	6
S7	G11	5	0	5	1	0.01054	16.485	Small	6
S8	G11	1	4	5	0.2	0.01524	6.447	Small	6
S9	G11	1	4	5	0.2	0.0082	31.4369	Large	6
S1	G12	2	5	7	0.285714	0.00568	6.491	Small	6
S10	G12	2	5	7	0.285714	0.0268	6.437	Small	6
S3	G12	2	5	7	0.285714	0.01886	2.88	Small	6
S4	G12	2	5	7	0.285714	0.01701	43.176	Large	6
S6	G12	4	3	7	0.571429	0.01174	40.716	Large	6
S7	G12	5	2	7	0.714286	0.01054	16.485	Small	6
S10	G13	1	1	2	0.5	0.0268	6.437	Small	6
S3	G13	1	1	2	0.5	0.01886	2.88	Small	6
S4	G13	1	1	2	0.5	0.01701	43.176	Large	6
S5	G13	1	1	2	0.5	0.00263	5.597	Small	6
S6	G13	2	0	2	1	0.01174	40.716	Large	6
S8	G13	1	1	2	0.5	0.01524	6.447	Small	6
S3	G14	1	1	2	0.5	0.01886	2.88	Small	4
S5	G14	2	0	2	1	0.00263	5.597	Small	4
S6	G14	1	1	2	0.5	0.01174	40.716	Large	4
S8	G14	1	1	2	0.5	0.01524	6.447	Small	4
S10	G15	3	9	12	0.25	0.0268	6.437	Small	6
S3	G15	2	10	12	0.166667	0.01886	2.88	Small	6
S4	G15	4	8	12	0.333333	0.01701	43.176	Large	6
S5	G15	9	3	12	0.75	0.00263	5.597	Small	6
S6	G15	6	6	12	0.5	0.01174	40.716	Large	6
S8	G15	11	1	12	0.916667	0.01524	6.447	Small	6
S10	G16	1	8	9	0.111111	0.0268	6.437	Small	6
S3	G16	1	8	9	0.111111	0.01886	2.88	Small	6
S4	G16	3	6	9	0.333333	0.01701	43.176	Large	6
S5	G16	4	5	9	0.444444	0.00263	5.597	Small	6
S6	G16	6	3	9	0.666667	0.01174	40.716	Large	6
S8	G16	9	0	9	1	0.01524	6.447	Small	6
S11	G17	5	1	6	0.833333	0.01684	37.132	Large	5
S4	G17	2	4	6	0.333333	0.01701	43.176	Large	5
S6	G17	3	3	6	0.5	0.01174	40.716	Large	5
S7	G17	4	2	6	0.666667	0.01054	16.485	Small	5
S9	G17	2	4	6	0.333333	0.0082	31.4369	Large	5
S1	G2	13	11	24	0.541667	0.00568	6.491	Small	6
S11	G2	3	21	24	0.125	0.01684	37.132	Large	6
S2	G2	20	4	24	0.833333	0.00626	1.043	Small	6
S4	G2	6	18	24	0.25	0.01701	43.176	Large	6
S6	G2	4	20	24	0.166667	0.01174	40.716	Large	6
S9	G2	11	13	24	0.458333	0.0082	31.4369	Large	6
S1	G3	3	3	6	0.5	0.00568	6.491	Small	5
S11	G3	3	3	6	0.5	0.01684	37.132	Large	5
S2	G3	1	5	6	0.166667	0.00626	1.043	Small	5
S4	G3	3	3	6	0.5	0.01701	43.176	Large	5
S9	G3	1	5	6	0.166667	0.0082	31.4369	Large	5
S1	G4	3	0	3	1	0.00568	6.491	Small	3
S11	G4	1	2	3	0.333333	0.01684	37.132	Large	3
S2	G4	3	0	3	1	0.00626	1.043	Small	3
S1	G5	8	3	11	0.727273	0.00568	6.491	Small	4
S2	G5	4	7	11	0.363636	0.00626	1.043	Small	4
S6	G5	4	7	11	0.363636	0.01174	40.716	Large	4
S9	G5	3	8	11	0.272727	0.0082	31.4369	Large	4
S1	G6	5	2	7	0.714286	0.00568	6.491	Small	5
S11	G6	2	5	7	0.285714	0.01684	37.132	Large	5
S2	G6	5	2	7	0.714286	0.00626	1.043	Small	5
S4	G6	1	6	7	0.142857	0.01701	43.176	Large	5
S6	G6	1	6	7	0.142857	0.01174	40.716	Large	5
S10	G7	4	6	10	0.4	0.0268	6.437	Small	6
S11	G7	4	6	10	0.4	0.01684	37.132	Large	6
S4	G7	3	7	10	0.3	0.01701	43.176	Large	6
S5	G7	3	7	10	0.3	0.00263	5.597	Small	6
S7	G7	1	9	10	0.1	0.01054	16.485	Small	6
S8	G7	3	7	10	0.3	0.01524	6.447	Small	6
S10	G8	5	5	10	0.5	0.0268	6.437	Small	8
S11	G8	6	4	10	0.6	0.01684	37.132	Large	8
S4	G8	3	7	10	0.3	0.01701	43.176	Large	8
S5	G8	4	6	10	0.4	0.00263	5.597	Small	8
S6	G8	1	9	10	0.1	0.01174	40.716	Large	8
S7	G8	7	3	10	0.7	0.01054	16.485	Small	8
S8	G8	1	9	10	0.1	0.01524	6.447	Small	8
S9	G8	1	9	10	0.1	0.0082	31.4369	Large	8
S1	G9	7	3	10	0.7	0.00568	6.491	Small	5
S11	G9	2	8	10	0.2	0.01684	37.132	Large	5
S2	G9	6	4	10	0.6	0.00626	1.043	Small	5
S4	G9	4	6	10	0.4	0.01701	43.176	Large	5
S6	G9	1	9	10	0.1	0.01174	40.716	Large	5

## Sheet: Null_model_distribution
Nucleotide_diversity_Est	Nucleotide_diversity_se	Nucleotide_diversity_z_value	Nucleotide_diversity_p_value	Area_Est	Area_se	Area_z_value	Area_p_value	No._strains_Est	No._strains_se	No._strains_z_value	No._strains_p_value
0.268172	0.253823	1.05653	0.290726	0.574966	0.235999	2.43631	0.014838	-0.326314	0.24596	-1.3267	0.184609
0.0958389	0.252741	0.379198	0.704541	0.346086	0.273815	1.26394	0.206252	-0.347899	0.277812	-1.25228	0.210467
0.21162	0.247078	0.856491	0.391726	-0.202365	0.262006	-0.772365	0.439898	-0.389285	0.292952	-1.32884	0.183902
0.308966	0.317798	0.972207	0.330948	-0.0076389	0.236463	-0.0323048	0.974229	-0.413007	0.25811	-1.60012	0.109572
-0.102825	0.229394	-0.448246	0.653976	0.685337	0.301083	2.27624	0.0228317	-0.48872	0.245126	-1.99375	0.0461797
-0.228641	0.276559	-0.826737	0.408386	0.466621	0.292681	1.5943	0.110869	-0.491022	0.327059	-1.50133	0.133271
0.220267	0.254019	0.867128	0.385872	0.663809	0.323724	2.05054	0.0403117	-0.50183	0.311716	-1.6099	0.107421
-0.31285	0.236636	-1.32207	0.186145	0.481467	0.205239	2.34588	0.0189821	-0.509254	0.244241	-2.08505	0.0370652
-0.524927	0.229861	-2.28368	0.0223906	0.506815	0.196199	2.58317	0.00978982	-0.513323	0.247377	-2.07507	0.0379805
-0.485329	0.223509	-2.17141	0.0299	0.249237	0.198455	1.25589	0.209155	-0.520941	0.265977	-1.9586	0.0501602
-0.269704	0.237429	-1.13593	0.255985	-0.123461	0.399551	-0.309	0.757321	-0.523188	0.317414	-1.64828	0.0992945
0.42441	0.31928	1.32927	0.183758	0.00025247	0.261072	0.000967052	0.999228	-0.524355	0.281757	-1.86102	0.0627418
0.439005	0.281105	1.56171	0.118356	0.0529837	0.234104	0.226325	0.820949	-0.533999	0.296771	-1.79936	0.0719611
-0.675559	0.340876	-1.98183	0.0474982	0.502957	0.289487	1.73741	0.0823154	-0.538493	0.309129	-1.74197	0.0815135
0.194518	0.324367	0.599687	0.548715	0.307444	0.241394	1.27362	0.202799	-0.543467	0.324242	-1.67611	0.093716
0.357008	0.398488	0.895908	0.370302	0.310906	0.425465	0.730743	0.464936	-0.552692	0.297976	-1.85482	0.0636214
-0.100398	0.279857	-0.358747	0.719784	-0.147637	0.288169	-0.512328	0.608421	-0.554824	0.283173	-1.95931	0.050076
-0.474847	0.336159	-1.41257	0.157783	0.478112	0.262183	1.82358	0.0682154	-0.563208	0.27798	-2.02608	0.0427571
0.771175	0.322056	2.39454	0.0166412	0.0979001	0.228977	0.427554	0.668976	-0.56444	0.272701	-2.06981	0.0384703
0.156111	0.261012	0.598097	0.549775	0.187341	0.18531	1.01096	0.312037	-0.569015	0.32437	-1.75422	0.0793934
-0.0941635	0.207252	-0.454343	0.649582	0.488832	0.365746	1.33653	0.181375	-0.57357	0.259476	-2.21049	0.027071
-0.431058	0.273345	-1.57698	0.114801	0.511637	0.28932	1.76841	0.076992	-0.575816	0.273342	-2.10658	0.0351538
0.0558761	0.268812	0.207863	0.835336	0.426936	0.267251	1.59751	0.110152	-0.577125	0.244796	-2.35757	0.0183948
0.249234	0.185381	1.34444	0.178807	0.65747	0.29978	2.19318	0.0282947	-0.577768	0.283017	-2.04146	0.0412048
0.165877	0.264424	0.627313	0.530454	0.555163	0.348497	1.59302	0.111155	-0.580331	0.246761	-2.3518	0.018683
0.417187	0.232834	1.79178	0.0731688	0.198957	0.175884	1.13118	0.257978	-0.580831	0.307577	-1.88841	0.058971
0.0824237	0.353755	0.232996	0.815764	0.27063	0.277512	0.9752	0.329461	-0.58409	0.211937	-2.75596	0.00585196
-0.03095	0.40415	-0.0765805	0.938957	0.261682	0.296465	0.882673	0.377413	-0.585343	0.2891	-2.02471	0.0428972
0.0170137	0.277231	0.0613702	0.951064	0.346021	0.268611	1.28818	0.197682	-0.598477	0.306975	-1.9496	0.0512243
0.0727798	0.341896	0.212871	0.831428	0.119095	0.235584	0.50553	0.613187	-0.600698	0.25214	-2.3824	0.0172002
0.229686	0.334142	0.687391	0.491836	-0.00265863	0.250982	-0.0105929	0.991548	-0.600711	0.253016	-2.3742	0.017587
-0.0971323	0.251123	-0.386791	0.698911	0.193432	0.214833	0.900383	0.367917	-0.604167	0.250258	-2.41417	0.0157709
0.301915	0.231127	1.30627	0.19146	0.593428	0.21072	2.81619	0.00485963	-0.605199	0.281378	-2.15084	0.0314889
-0.337529	0.343287	-0.983229	0.325495	0.190275	0.335803	0.566626	0.570968	-0.606492	0.265024	-2.28844	0.0221119
0.081018	0.273896	0.295798	0.767384	0.173413	0.267556	0.648138	0.516896	-0.607402	0.258352	-2.35107	0.0187196
0.304161	0.308886	0.984702	0.32477	0.101212	0.237802	0.425615	0.670388	-0.611232	0.293828	-2.08024	0.0375038
-0.222015	0.276972	-0.801578	0.422797	0.776568	0.312581	2.48437	0.0129781	-0.6149	0.318547	-1.93033	0.053566
-0.0455397	0.276596	-0.164644	0.869225	0.478929	0.349143	1.37173	0.170149	-0.61862	0.246302	-2.51164	0.0120173
0.0498161	0.392763	0.126835	0.899071	0.406386	0.417336	0.973762	0.330175	-0.623268	0.296465	-2.10233	0.0355245
0.58542	0.28686	2.04079	0.0412721	0.276643	0.243935	1.13409	0.256758	-0.62463	0.263346	-2.3719	0.0176968
0.341943	0.238039	1.4365	0.15086	-0.00877071	0.193961	-0.045219	0.963933	-0.626137	0.245954	-2.54575	0.0109042
0.326994	0.235893	1.3862	0.165687	0.0718493	0.218422	0.328946	0.742196	-0.626313	0.289237	-2.1654	0.030357
-0.31349	0.380855	-0.82312	0.41044	0.386048	0.261618	1.47562	0.140047	-0.631106	0.265285	-2.37897	0.0173609
0.270417	0.364356	0.742177	0.45798	0.399112	0.304422	1.31105	0.189842	-0.633829	0.308171	-2.05674	0.0397109
-0.0243041	0.305522	-0.0795494	0.936596	0.0571596	0.205646	0.277951	0.78105	-0.638166	0.229231	-2.78394	0.00537022
0.392705	0.292972	1.34042	0.18011	-0.0139814	0.17984	-0.0777438	0.938032	-0.638403	0.266877	-2.39212	0.0167513
0.0557751	0.278029	0.200609	0.841005	-0.0838924	0.189427	-0.442875	0.657856	-0.639686	0.295524	-2.16458	0.0304198
0.953163	0.313042	3.04484	0.00232801	0.0298713	0.170705	0.174989	0.861089	-0.640303	0.259285	-2.46949	0.0135304
-0.499996	0.426639	-1.17194	0.241221	-0.180383	0.326617	-0.552276	0.580759	-0.64176	0.262293	-2.44673	0.0144158
1.17542	0.341292	3.44404	0.000573094	-0.498044	0.236745	-2.10372	0.035403	-0.643229	0.330919	-1.94376	0.051924
-0.190583	0.21652	-0.880207	0.378747	0.268965	0.233078	1.15397	0.248512	-0.644783	0.2534	-2.54453	0.0109425
-0.167619	0.246911	-0.678863	0.497225	0.903607	0.293642	3.07724	0.00208924	-0.645326	0.287497	-2.24463	0.0247917
-0.54892	0.279175	-1.96622	0.0492732	0.271219	0.279609	0.969992	0.332051	-0.649985	0.335209	-1.93904	0.0524963
-0.437037	0.371473	-1.1765	0.239397	-0.0763664	0.251406	-0.303757	0.761313	-0.656509	0.232438	-2.82445	0.00473613
0.784016	0.283894	2.76165	0.00575097	0.336921	0.191538	1.75903	0.0785719	-0.656911	0.225111	-2.91816	0.00352103
0.1403	0.368247	0.380994	0.703208	0.241052	0.279462	0.862557	0.388381	-0.661001	0.240455	-2.74896	0.00597853
0.0645267	0.242532	0.266055	0.790197	0.580808	0.285624	2.03347	0.042005	-0.661923	0.246617	-2.68401	0.0072744
0.742877	0.337652	2.20013	0.0277979	0.572025	0.263907	2.16753	0.0301946	-0.662836	0.302142	-2.19379	0.0282507
-0.0366441	0.203832	-0.179776	0.857329	0.3683	0.226246	1.62788	0.103551	-0.664184	0.251664	-2.63917	0.008311
-0.0423144	0.255554	-0.165579	0.868488	0.299991	0.244901	1.22495	0.220594	-0.666632	0.248104	-2.68691	0.00721166
0.153349	0.380818	0.402684	0.687181	0.168211	0.263453	0.638487	0.523157	-0.671133	0.300757	-2.23148	0.0256494
0.352669	0.281932	1.2509	0.21097	-0.321809	0.276147	-1.16536	0.243874	-0.673066	0.245915	-2.73699	0.00620044
0.295873	0.29244	1.01174	0.311662	0.497109	0.260929	1.90515	0.0567602	-0.673168	0.254488	-2.64518	0.00816471
0.298114	0.253294	1.17695	0.239217	0.221479	0.220005	1.0067	0.314078	-0.673472	0.306483	-2.19742	0.0279905
0.0881793	0.316088	0.27897	0.780267	0.410892	0.218657	1.87916	0.0602226	-0.674211	0.330267	-2.04141	0.0412097
-0.738263	0.378317	-1.95144	0.0510048	0.0196748	0.255006	0.0771542	0.938501	-0.675449	0.246957	-2.73509	0.0062363
0.049923	0.202531	0.246496	0.805299	0.49245	0.251059	1.96149	0.049822	-0.675506	0.271682	-2.48638	0.012905
0.3677	0.295755	1.24326	0.213772	0.438119	0.209867	2.08761	0.0368335	-0.675658	0.299107	-2.25892	0.0238884
-0.0802722	0.313041	-0.256427	0.797621	0.301813	0.250373	1.20546	0.228028	-0.676963	0.267864	-2.52727	0.0114954
-0.623932	0.287673	-2.16889	0.0300908	0.219136	0.265365	0.825791	0.408923	-0.677021	0.271629	-2.49245	0.0126867
0.424049	0.358292	1.18353	0.2366	0.419895	0.329713	1.27352	0.202835	-0.682509	0.293319	-2.32684	0.0199735
0.384465	0.289849	1.32643	0.184696	0.196891	0.192315	1.02379	0.305933	-0.68254	0.234587	-2.90954	0.00361966
0.270505	0.329425	0.821141	0.411566	-0.235856	0.250028	-0.943319	0.345518	-0.682893	0.289024	-2.36275	0.0181398
-0.196308	0.297648	-0.659533	0.509554	0.209631	0.203584	1.0297	0.303149	-0.683618	0.306969	-2.227	0.0259476
0.451007	0.225207	2.00263	0.045217	0.106465	0.282913	0.376315	0.706682	-0.683719	0.257908	-2.65102	0.00802487
-0.26275	0.254807	-1.03117	0.302461	0.0459816	0.202934	0.226584	0.820747	-0.684631	0.291588	-2.34794	0.0188775
-0.201819	0.249435	-0.809105	0.418455	0.0972576	0.190522	0.51048	0.609715	-0.686326	0.275273	-2.49325	0.0126579
0.296237	0.293021	1.01098	0.312027	0.300042	0.201343	1.49021	0.13617	-0.686726	0.224824	-3.0545	0.00225435
0.634278	0.309665	2.04827	0.0405335	-0.180531	0.256535	-0.703729	0.481601	-0.686755	0.257904	-2.66283	0.00774864
0.342124	0.299694	1.14158	0.253629	0.113546	0.2474	0.458958	0.646264	-0.687641	0.242189	-2.83927	0.00452166
0.0711138	0.334282	0.212736	0.831533	0.199627	0.238346	0.837549	0.402284	-0.688083	0.257709	-2.67	0.00758511
-0.315439	0.397596	-0.793365	0.427565	0.469836	0.297465	1.57946	0.11423	-0.688196	0.261683	-2.62989	0.00854132
-0.314835	0.328078	-0.959632	0.33724	0.0890433	0.355397	0.250546	0.802165	-0.690367	0.326665	-2.11338	0.0345682
0.0710829	0.371947	0.191111	0.848439	0.296883	0.203815	1.45663	0.145218	-0.691013	0.320923	-2.1532	0.0313026
0.20416	0.200828	1.01659	0.309348	0.536473	0.229353	2.33907	0.0193317	-0.691177	0.235146	-2.93935	0.00328901
0.0825746	0.317134	0.260377	0.794573	-0.238098	0.329319	-0.723	0.46968	-0.691237	0.268221	-2.57712	0.00996269
-0.0408199	0.305403	-0.133659	0.893672	0.0827892	0.242915	0.340815	0.733243	-0.692454	0.358761	-1.93013	0.0535908
-0.237346	0.338017	-0.702171	0.482573	-0.00485992	0.263675	-0.0184315	0.985295	-0.693989	0.248512	-2.79257	0.00522903
-0.0949513	0.254242	-0.373467	0.708801	0.404493	0.26224	1.54246	0.122963	-0.695361	0.2949	-2.35795	0.018376
0.536878	0.283517	1.89363	0.0582735	0.116415	0.19425	0.599302	0.548971	-0.695538	0.279874	-2.48519	0.0129484
-0.172502	0.300732	-0.573608	0.566233	0.146425	0.190774	0.767531	0.442766	-0.69557	0.269086	-2.58494	0.0097397
0.103385	0.212649	0.486178	0.626841	0.504304	0.177219	2.84566	0.00443196	-0.695659	0.281368	-2.47241	0.0134204
-0.0913251	0.288571	-0.316474	0.751643	0.731916	0.285694	2.56189	0.0104105	-0.697544	0.277754	-2.51137	0.0120263
-0.0428174	0.287766	-0.148793	0.881717	0.0418722	0.233609	0.179241	0.857749	-0.699869	0.23645	-2.95991	0.00307734
0.188823	0.351706	0.536877	0.591353	0.629593	0.341562	1.84327	0.0652891	-0.700473	0.24263	-2.887	0.00388933
-0.754383	0.236104	-3.19513	0.00139767	-0.192267	0.211851	-0.907556	0.364113	-0.701512	0.256961	-2.73004	0.00633272
0.191359	0.229946	0.83219	0.405302	-0.0147562	0.244059	-0.0604615	0.951788	-0.702384	0.289689	-2.42461	0.0153247
-0.138021	0.31869	-0.433088	0.664951	0.476884	0.209687	2.27427	0.0229499	-0.703186	0.288084	-2.44091	0.0146504
0.176549	0.253569	0.696256	0.486269	0.145374	0.206007	0.705674	0.480391	-0.70465	0.232081	-3.03623	0.00239557
-0.0813611	0.26887	-0.302604	0.762192	-0.0245496	0.252378	-0.0972733	0.922509	-0.705577	0.266446	-2.6481	0.00809447
0.140972	0.26074	0.540662	0.58874	0.031899	0.219819	0.145115	0.88462	-0.706524	0.302303	-2.33714	0.0194321
0.181767	0.223923	0.811737	0.416942	-0.246923	0.190735	-1.29459	0.195462	-0.706535	0.302323	-2.33702	0.0194381
0.139348	0.308793	0.451265	0.651799	0.472412	0.239131	1.97554	0.0482074	-0.706674	0.226044	-3.12626	0.00177043
0.108667	0.252215	0.43085	0.666577	0.292874	0.194803	1.50344	0.132726	-0.708151	0.31585	-2.24205	0.0249581
-0.0951263	0.252448	-0.376815	0.706311	0.383731	0.212445	1.80626	0.0708771	-0.7083	0.252787	-2.80197	0.00507924
-0.0810459	0.225612	-0.359227	0.719425	-0.017007	0.172847	-0.0983937	0.92162	-0.70893	0.253721	-2.79414	0.00520383
-0.545236	0.304222	-1.79223	0.0730956	0.345968	0.371915	0.930234	0.35225	-0.708985	0.28221	-2.51226	0.0119961
-0.66988	0.280807	-2.38556	0.0170533	-0.0110657	0.223791	-0.0494467	0.960563	-0.710139	0.28089	-2.52818	0.0114657
-0.157519	0.323124	-0.487487	0.625913	0.155527	0.247042	0.629557	0.528984	-0.710818	0.239602	-2.96666	0.00301055
-0.237574	0.43525	-0.545834	0.58518	0.489093	0.468291	1.04442	0.296291	-0.71145	0.278774	-2.55207	0.0107086
-0.549638	0.238894	-2.30076	0.0214054	0.323397	0.346165	0.934229	0.350186	-0.711717	0.305247	-2.33161	0.0197212
-0.0934169	0.279917	-0.333731	0.738583	-0.248113	0.222988	-1.11267	0.26585	-0.71256	0.266641	-2.67235	0.00753209
-0.533023	0.279719	-1.90557	0.0567066	0.0761818	0.243064	0.313422	0.75396	-0.713656	0.362232	-1.97016	0.0488197
-0.17947	0.2885	-0.622082	0.533888	0.199175	0.22868	0.870977	0.383767	-0.713795	0.238193	-2.99671	0.00272909
-0.399213	0.23796	-1.67765	0.0934156	0.470742	0.193798	2.42904	0.015139	-0.714095	0.22415	-3.18579	0.00144361
0.557472	0.271848	2.05068	0.0402982	0.0902072	0.253721	0.355536	0.722188	-0.715174	0.265304	-2.69568	0.00702456
0.538894	0.272592	1.97693	0.0480496	0.133122	0.175832	0.757098	0.448991	-0.715503	0.275942	-2.59295	0.0095157
0.0966151	0.227384	0.424899	0.670911	0.0281408	0.184825	0.152257	0.878985	-0.716002	0.270782	-2.6442	0.00818847
-0.312198	0.295983	-1.05478	0.291524	0.277555	0.209277	1.32625	0.184756	-0.716799	0.267434	-2.68028	0.00735604
0.0899727	0.29005	0.310197	0.756411	0.361616	0.196108	1.84396	0.0651885	-0.719252	0.242277	-2.96872	0.00299047
-0.325104	0.441173	-0.736909	0.461178	-0.202209	0.313686	-0.644622	0.519172	-0.719792	0.206118	-3.49213	0.000479178
0.324033	0.302221	1.07217	0.283642	0.511793	0.192768	2.65497	0.00793145	-0.720749	0.257257	-2.80167	0.00508384
0.488326	0.315509	1.54774	0.121685	0.510669	0.210167	2.42983	0.0151061	-0.721578	0.261812	-2.75609	0.00584961
-0.630373	0.246917	-2.55298	0.0106806	0.0197577	0.19201	0.102899	0.918043	-0.72176	0.304551	-2.36991	0.0177922
-0.561478	0.287902	-1.95025	0.0511469	0.0270999	0.223611	0.121192	0.903539	-0.722241	0.230428	-3.13434	0.00172241
-0.364919	0.310006	-1.17713	0.239142	0.321157	0.338999	0.94737	0.34345	-0.72727	0.244485	-2.97471	0.0029327
-0.480151	0.253366	-1.89509	0.058081	0.366019	0.231843	1.57874	0.114395	-0.728828	0.294537	-2.47449	0.0133427
0.158498	0.316218	0.501231	0.616209	-0.0128012	0.236418	-0.0541464	0.956819	-0.729107	0.242636	-3.00494	0.00265631
0.154268	0.284428	0.54238	0.587557	0.133464	0.195448	0.682863	0.494693	-0.729139	0.254215	-2.8682	0.00412814
0.00175739	0.336903	0.00521631	0.995838	0.0792838	0.261135	0.303612	0.761423	-0.729684	0.238096	-3.06466	0.00217919
-0.0257395	0.330345	-0.0779169	0.937894	0.3626	0.344429	1.05276	0.292452	-0.730619	0.289596	-2.52289	0.0116393
0.214499	0.211924	1.01215	0.311466	0.35124	0.279535	1.25651	0.20893	-0.731818	0.324963	-2.25201	0.0243218
-0.273521	0.221507	-1.23482	0.216899	0.0837529	0.178659	0.468787	0.639222	-0.732496	0.254989	-2.87266	0.00407033
-0.0784071	0.262453	-0.298748	0.765133	-0.602073	0.255214	-2.35909	0.0183198	-0.732509	0.240995	-3.03952	0.00236959
-0.421663	0.245678	-1.71633	0.0861025	0.458532	0.247149	1.85528	0.0635556	-0.732864	0.276389	-2.65157	0.00801187
0.358283	0.346563	1.03382	0.301222	0.389065	0.338176	1.15048	0.249946	-0.733056	0.244939	-2.99281	0.00276423
0.413025	0.273151	1.51208	0.130514	0.483152	0.213276	2.26538	0.0234894	-0.734766	0.28372	-2.58976	0.0096042
0.166878	0.255975	0.651929	0.514447	0.306427	0.190188	1.61118	0.107141	-0.736496	0.304461	-2.41902	0.0155623
0.221621	0.28302	0.783059	0.433592	-0.125365	0.256644	-0.488479	0.625211	-0.737584	0.28312	-2.6052	0.00918212
0.162856	0.296806	0.548695	0.583215	0.743389	0.268093	2.77287	0.00555637	-0.738417	0.237868	-3.10431	0.00190725
0.114256	0.399975	0.285659	0.775139	0.0841266	0.30349	0.277197	0.781629	-0.739249	0.259122	-2.85289	0.00433231
0.370661	0.286227	1.29499	0.195325	0.349747	0.222588	1.57127	0.11612	-0.73931	0.286441	-2.58102	0.009851
0.0376706	0.304443	0.123736	0.901524	0.241668	0.191915	1.25924	0.207943	-0.739368	0.305672	-2.41883	0.0155704
-0.141707	0.271344	-0.522243	0.601501	-0.0419143	0.223369	-0.187646	0.851154	-0.740799	0.251934	-2.94045	0.00327739
0.346671	0.250832	1.38208	0.166946	0.422836	0.229613	1.84151	0.0655465	-0.741722	0.335449	-2.21113	0.0270267
-0.0486691	0.283584	-0.171622	0.863735	0.501909	0.213438	2.35154	0.0186959	-0.742094	0.304213	-2.43939	0.014712
0.53632	0.283956	1.88874	0.0589267	-0.266306	0.236194	-1.12749	0.259536	-0.743367	0.262284	-2.83421	0.0045939
-0.471562	0.423018	-1.11475	0.264956	0.517181	0.307439	1.68222	0.0925261	-0.744317	0.295296	-2.52058	0.0117161
0.167494	0.203679	0.822339	0.410884	1.03949	0.287092	3.62076	0.000293744	-0.745021	0.246333	-3.02445	0.00249086
0.0661877	0.285355	0.231949	0.816578	0.613336	0.272429	2.25136	0.0243629	-0.745023	0.284811	-2.61585	0.0089006
-0.134705	0.238579	-0.564616	0.572335	0.49778	0.233941	2.1278	0.0333539	-0.745439	0.30085	-2.47777	0.0132205
-0.261752	0.364164	-0.718776	0.472279	0.112226	0.27041	0.415021	0.678127	-0.745932	0.260292	-2.86575	0.00416023
-0.505457	0.246057	-2.05422	0.0399541	0.102461	0.214881	0.476827	0.633485	-0.747032	0.296725	-2.5176	0.0118159
0.21704	0.219007	0.991021	0.321675	0.446326	0.235373	1.89625	0.0579274	-0.747096	0.288379	-2.59067	0.00957881
0.168917	0.22897	0.737722	0.460683	0.624313	0.236146	2.64376	0.00819897	-0.748184	0.251761	-2.9718	0.00296056
-0.238219	0.395479	-0.602356	0.546937	0.411745	0.340298	1.20995	0.226296	-0.750763	0.266872	-2.81319	0.00490523
-0.338816	0.294653	-1.14988	0.250193	0.272464	0.376877	0.722951	0.46971	-0.752499	0.246714	-3.05009	0.00228774
-0.255814	0.257259	-0.994386	0.320035	0.87116	0.322015	2.70534	0.00682347	-0.753242	0.283452	-2.65739	0.00787481
-0.382036	0.245582	-1.55563	0.119795	0.209821	0.241815	0.867691	0.385564	-0.753357	0.245516	-3.06847	0.00215158
-0.295139	0.287347	-1.02712	0.304366	0.17506	0.229332	0.763348	0.445256	-0.755769	0.271152	-2.78725	0.00531577
-0.198176	0.304393	-0.651051	0.515014	0.0554547	0.211987	0.261594	0.793634	-0.756582	0.228173	-3.31583	0.000913725
-0.301069	0.334573	-0.899863	0.368193	0.0831684	0.193078	0.43075	0.66665	-0.757334	0.227946	-3.32243	0.000892358
0.174547	0.327731	0.532592	0.594316	0.38166	0.291069	1.31124	0.189778	-0.758451	0.27837	-2.72461	0.00643768
0.366265	0.269737	1.35786	0.174509	0.391959	0.21171	1.8514	0.0641119	-0.758987	0.228782	-3.3175	0.000908261
0.478628	0.339366	1.41036	0.158434	-0.328973	0.229375	-1.43421	0.151512	-0.761272	0.252599	-3.01375	0.00258037
-0.621043	0.282391	-2.19923	0.0278616	0.114811	0.204442	0.561581	0.574401	-0.761519	0.239103	-3.1849	0.00144805
-0.10735	0.245066	-0.438044	0.661354	0.546281	0.267103	2.04521	0.0408341	-0.761613	0.301279	-2.52794	0.0114735
-0.406847	0.219263	-1.85552	0.0635218	0.104235	0.207776	0.501669	0.6159	-0.761841	0.255039	-2.98715	0.00281592
-0.352108	0.24766	-1.42174	0.155102	0.106447	0.218037	0.488208	0.625402	-0.76348	0.233904	-3.26407	0.00109824
-0.0457611	0.262139	-0.174568	0.861419	0.426615	0.25445	1.67662	0.0936176	-0.763663	0.264772	-2.88422	0.00392379
0.522423	0.284353	1.83723	0.0661753	0.329829	0.214024	1.54109	0.123296	-0.76368	0.290712	-2.62693	0.00861599
0.26025	0.332976	0.781587	0.434457	0.390327	0.27389	1.42512	0.154122	-0.76384	0.354099	-2.15714	0.0309949
-0.183501	0.23885	-0.768269	0.442327	0.070057	0.224163	0.312527	0.75464	-0.763948	0.245207	-3.11552	0.00183622
-0.371668	0.265581	-1.39945	0.161677	0.44454	0.276847	1.60572	0.108334	-0.764553	0.290744	-2.62964	0.0085475
-0.310039	0.281674	-1.1007	0.271026	0.394893	0.236	1.67327	0.094274	-0.76464	0.277406	-2.75639	0.00584434
0.0635244	0.248774	0.25535	0.798453	-0.278643	0.298102	-0.934725	0.34993	-0.766186	0.234418	-3.26846	0.00108133
-0.0949463	0.302051	-0.314339	0.753264	0.281355	0.254062	1.10743	0.268109	-0.766337	0.271988	-2.81754	0.00483931
-0.525776	0.330694	-1.58992	0.111853	0.574715	0.219637	2.61667	0.00887933	-0.766645	0.243458	-3.14899	0.00163838
-0.169907	0.259524	-0.654689	0.512668	0.0391101	0.176714	0.221319	0.824844	-0.76688	0.257024	-2.98369	0.00284793
0.727107	0.331587	2.19281	0.0283211	0.104627	0.256235	0.408325	0.683035	-0.767553	0.277756	-2.76341	0.00572013
-0.291282	0.274678	-1.06045	0.28894	0.0733541	0.218398	0.335874	0.736966	-0.767919	0.249394	-3.07914	0.00207598
-0.339156	0.393497	-0.861903	0.388741	0.24587	0.337701	0.72807	0.46657	-0.768477	0.287927	-2.669	0.0076078
-0.666197	0.378654	-1.75938	0.078513	0.34501	0.236686	1.45767	0.144931	-0.76865	0.261068	-2.94425	0.00323738
-0.014696	0.236042	-0.0622601	0.950356	0.319531	0.17712	1.80404	0.0712253	-0.770903	0.36193	-2.12998	0.0331734
0.0472761	0.222918	0.212079	0.832046	0.363771	0.275239	1.32165	0.186283	-0.771003	0.239548	-3.21857	0.00128833
0.295314	0.232502	1.27016	0.204029	-0.180774	0.251557	-0.718618	0.472376	-0.772679	0.226495	-3.41146	0.000646163
-0.423491	0.324984	-1.30311	0.192537	0.159578	0.226107	0.705763	0.480335	-0.773131	0.299388	-2.58237	0.00981246
-0.848655	0.279464	-3.03672	0.00239169	0.345948	0.243781	1.41909	0.155872	-0.773563	0.325077	-2.37963	0.0173302
-0.316018	0.275567	-1.14679	0.251467	0.164377	0.224357	0.73266	0.463766	-0.773913	0.290009	-2.66858	0.00761729
0.23539	0.284676	0.826868	0.408312	0.649474	0.378628	1.71533	0.0862839	-0.774521	0.290424	-2.66686	0.00765632
0.132396	0.438995	0.301588	0.762966	0.216918	0.31631	0.685777	0.492854	-0.774773	0.293382	-2.64083	0.00827032
0.141582	0.317505	0.445922	0.655653	0.4445	0.211749	2.09919	0.0358004	-0.775965	0.301449	-2.57411	0.0100498
0.7154	0.319632	2.2382	0.0252082	0.425109	0.251194	1.69235	0.0905792	-0.776588	0.247558	-3.13699	0.00170692
-0.124191	0.255695	-0.485698	0.627181	0.11312	0.244893	0.461915	0.644142	-0.77743	0.294778	-2.63734	0.00835587
0.286484	0.28474	1.00612	0.314356	0.649199	0.235791	2.75329	0.00590001	-0.77862	0.346608	-2.2464	0.0246783
-0.381498	0.247503	-1.54139	0.123222	0.114307	0.192425	0.594034	0.55249	-0.779092	0.320172	-2.43335	0.0149598
0.130303	0.229093	0.56878	0.569505	0.242492	0.197407	1.22839	0.219302	-0.779646	0.274331	-2.84199	0.00448325
0.349763	0.231531	1.51065	0.130877	0.417664	0.206393	2.02363	0.0430078	-0.779746	0.314612	-2.47844	0.013196
-0.0479355	0.375631	-0.127613	0.898455	0.483582	0.251927	1.91953	0.0549171	-0.780543	0.268868	-2.90308	0.00369518
-0.353785	0.31207	-1.13367	0.256932	0.17867	0.215233	0.830123	0.406469	-0.780827	0.296151	-2.63659	0.0083745
-0.119066	0.302398	-0.393739	0.693774	0.405258	0.272469	1.48736	0.136921	-0.781982	0.309516	-2.52647	0.0115217
0.250859	0.286586	0.875335	0.381391	-0.0199375	0.185383	-0.107548	0.914354	-0.782979	0.252949	-3.09541	0.00196544
-0.689368	0.225908	-3.05154	0.00227667	0.0613991	0.243979	0.251657	0.801306	-0.783242	0.30347	-2.58096	0.00985262
0.242716	0.241688	1.00425	0.315257	0.348711	0.214918	1.62253	0.10469	-0.783733	0.31081	-2.52158	0.0116829
0.163454	0.353857	0.461921	0.644138	0.197535	0.245533	0.804516	0.421099	-0.783768	0.278192	-2.81737	0.00484194
0.205978	0.405727	0.507677	0.61168	0.511141	0.315908	1.618	0.105662	-0.783789	0.293558	-2.66996	0.00758597
-0.145429	0.337814	-0.430499	0.666833	-0.454097	0.347446	-1.30696	0.191228	-0.783952	0.276952	-2.83064	0.00464553
-0.74914	0.318097	-2.35506	0.0185195	-0.0854196	0.241305	-0.35399	0.723346	-0.783986	0.243024	-3.22597	0.00125549
-0.11751	0.225729	-0.52058	0.602659	0.200675	0.235105	0.853553	0.393353	-0.784814	0.287182	-2.73281	0.00627959
0.349861	0.467828	0.747841	0.454556	-0.0234671	0.350529	-0.0669477	0.946623	-0.785591	0.266261	-2.95046	0.00317303
0.203737	0.22764	0.894999	0.370788	0.316288	0.21306	1.4845	0.137676	-0.786099	0.254085	-3.09384	0.00197584
0.331008	0.231537	1.42961	0.152829	0.154009	0.23404	0.658046	0.510509	-0.789849	0.264588	-2.9852	0.00283389
-0.969649	0.30566	-3.17232	0.00151228	-0.78007	0.275412	-2.83237	0.0046204	-0.790926	0.286012	-2.76536	0.00568598
-0.772128	0.335939	-2.29842	0.0215379	0.21219	0.201627	1.05239	0.292622	-0.79576	0.305229	-2.60709	0.00913146
-0.184497	0.253752	-0.727074	0.46718	0.406137	0.202392	2.00668	0.0447837	-0.797617	0.256494	-3.10969	0.00187284
-0.0320624	0.326654	-0.0981541	0.92181	0.517122	0.258467	2.00073	0.0454218	-0.798913	0.229211	-3.48549	0.000491236
-0.226891	0.29551	-0.767796	0.442609	0.352786	0.20862	1.69105	0.0908276	-0.798973	0.257369	-3.10439	0.00190672
0.00486677	0.269113	0.0180845	0.985571	-0.015449	0.232109	-0.0665596	0.946932	-0.799388	0.265449	-3.01146	0.00259999
-0.819557	0.338358	-2.42216	0.0154285	0.343955	0.304367	1.13006	0.258449	-0.799427	0.244479	-3.26993	0.00107576
-0.139786	0.330464	-0.422998	0.672297	0.26512	0.224495	1.18096	0.237618	-0.800057	0.262793	-3.04444	0.00233116
0.470607	0.244828	1.92219	0.0545815	0.343244	0.209952	1.63487	0.102077	-0.800549	0.242644	-3.29928	0.000969343
0.520696	0.281235	1.85146	0.0641034	0.388367	0.271802	1.42886	0.153044	-0.800916	0.26641	-3.00633	0.00264419
-0.412179	0.22607	-1.82323	0.0682681	0.168669	0.193523	0.871571	0.383442	-0.800922	0.277364	-2.88763	0.00388162
-0.287976	0.282251	-1.02028	0.307595	0.149079	0.221441	0.673221	0.500806	-0.800937	0.233371	-3.43203	0.000599085
-0.00713748	0.344205	-0.0207362	0.983456	0.0770942	0.226952	0.339693	0.734088	-0.801437	0.317797	-2.52185	0.0116739
-0.0308689	0.250073	-0.123439	0.901759	0.0187409	0.242567	0.0772606	0.938416	-0.801613	0.275174	-2.91312	0.00357842
0.138945	0.381497	0.364211	0.715701	0.570705	0.290088	1.96735	0.0491426	-0.802961	0.302377	-2.65549	0.00791929
-0.502186	0.397694	-1.26274	0.206682	0.184606	0.378747	0.487413	0.625966	-0.803268	0.230021	-3.49215	0.000479152
0.0614628	0.347057	0.177097	0.859432	0.372008	0.203799	1.82537	0.0679457	-0.803693	0.310072	-2.59196	0.00954322
0.0349108	0.301301	0.115867	0.907758	0.600033	0.188321	3.18622	0.00144146	-0.803757	0.285311	-2.81713	0.00484548
0.31905	0.292896	1.08929	0.276025	0.12851	0.299418	0.429199	0.667778	-0.804788	0.269764	-2.98331	0.00285153
-0.393985	0.322664	-1.22104	0.222072	0.132887	0.225942	0.588147	0.556434	-0.804973	0.27801	-2.89549	0.0037857
0.369035	0.329689	1.11934	0.262994	0.0257751	0.226675	0.11371	0.909468	-0.805231	0.272966	-2.94994	0.00317839
-0.278048	0.214013	-1.29921	0.19387	0.643933	0.300079	2.14588	0.0318827	-0.806454	0.248923	-3.23977	0.00119626
0.775943	0.355684	2.18155	0.0291427	0.0715974	0.25384	0.282057	0.7779	-0.808012	0.235961	-3.42435	0.000616265
-0.306718	0.252428	-1.21507	0.224338	0.0232095	0.223818	0.103698	0.917409	-0.808068	0.291433	-2.77274	0.00555862
0.453053	0.247437	1.83098	0.0671029	-0.0278592	0.244823	-0.113793	0.909402	-0.809469	0.264875	-3.05604	0.00224278
-0.242726	0.202834	-1.19668	0.231433	0.251572	0.232601	1.08156	0.279447	-0.809694	0.261536	-3.09592	0.00196206
0.209572	0.228405	0.917545	0.358857	0.20939	0.317391	0.659722	0.509432	-0.809868	0.252142	-3.21195	0.00131837
0.427599	0.243342	1.75719	0.0788847	0.0996924	0.25722	0.387576	0.69833	-0.811584	0.277607	-2.9235	0.00346119
0.458174	0.341372	1.34215	0.179546	0.283879	0.193255	1.46893	0.141851	-0.811806	0.250874	-3.23591	0.00121255
0.418677	0.221234	1.89247	0.0584289	0.623337	0.224691	2.77419	0.00553395	-0.811825	0.305744	-2.65524	0.00792517
-0.189259	0.257485	-0.735031	0.462321	0.190675	0.218699	0.871863	0.383283	-0.812436	0.289875	-2.80271	0.0050675
-0.250478	0.209392	-1.19621	0.231613	0.688973	0.268199	2.56889	0.0102025	-0.812459	0.275302	-2.95115	0.00316589
0.0439493	0.361181	0.121682	0.903151	0.0921422	0.252927	0.364303	0.715632	-0.813052	0.256776	-3.16639	0.00154343
-0.343692	0.289413	-1.18755	0.235012	-0.233529	0.24453	-0.955013	0.339571	-0.813847	0.283236	-2.87339	0.00406098
0.415262	0.261369	1.5888	0.112106	0.624829	0.320431	1.94996	0.0511807	-0.814783	0.30021	-2.71404	0.00664677
0.373146	0.252142	1.47991	0.138899	0.256312	0.213178	1.20234	0.229232	-0.814959	0.349875	-2.32929	0.0198437
0.143891	0.225819	0.637194	0.523999	0.406925	0.217282	1.8728	0.0610961	-0.815183	0.306163	-2.66258	0.00775448
-0.0109423	0.225592	-0.048505	0.961314	0.598336	0.266832	2.24237	0.0249372	-0.815585	0.270408	-3.01612	0.0025603
-0.240458	0.310458	-0.774527	0.438619	0.356358	0.213782	1.66692	0.0955295	-0.815724	0.272545	-2.99298	0.00276267
-0.0987266	0.20997	-0.470194	0.638216	0.469205	0.283026	1.65782	0.0973543	-0.816494	0.260661	-3.1324	0.00173383
-0.0990519	0.389353	-0.254401	0.799186	-0.377614	0.28103	-1.34368	0.179053	-0.816969	0.284453	-2.87207	0.00407792
0.285464	0.237914	1.19986	0.230193	0.00709745	0.251538	0.0282162	0.97749	-0.817123	0.288261	-2.83467	0.00458733
-0.674236	0.292582	-2.30443	0.0211983	-0.0995103	0.216766	-0.459068	0.646185	-0.817965	0.276804	-2.95504	0.00312633
-0.0423499	0.23802	-0.177926	0.858781	0.69567	0.278732	2.49583	0.0125661	-0.818022	0.265425	-3.08193	0.00205661
0.138958	0.356724	0.38954	0.696877	0.547534	0.254382	2.15241	0.0313653	-0.818123	0.300055	-2.72658	0.0063994
-0.0241364	0.228194	-0.105772	0.915763	0.0796919	0.191271	0.416644	0.676939	-0.818182	0.288562	-2.83537	0.00457722
0.0464252	0.305495	0.151967	0.879213	0.32812	0.276253	1.18775	0.234932	-0.819424	0.298808	-2.74231	0.00610082
-0.198006	0.238016	-0.831901	0.405465	0.0610381	0.180313	0.338511	0.734978	-0.819886	0.268106	-3.05807	0.0022277
-0.152393	0.321303	-0.474297	0.635288	0.413157	0.251522	1.64263	0.10046	-0.819916	0.307146	-2.66947	0.00759718
0.568164	0.286346	1.98419	0.0472347	-0.0732448	0.188349	-0.388878	0.697366	-0.819976	0.243752	-3.36398	0.00076827
0.254697	0.264296	0.963681	0.335206	0.651483	0.259049	2.51491	0.0119064	-0.820269	0.253163	-3.24008	0.00119496
0.228696	0.2589	0.883336	0.377055	0.185009	0.212361	0.871201	0.383644	-0.820649	0.248174	-3.30675	0.000943853
-0.0138824	0.254819	-0.0544795	0.956553	0.175226	0.243157	0.720628	0.471138	-0.820806	0.293708	-2.79463	0.00519586
0.535383	0.279794	1.91349	0.0556854	0.749661	0.258464	2.90044	0.00372633	-0.821068	0.226991	-3.61718	0.000297831
0.563997	0.250738	2.24935	0.0244903	0.143015	0.294418	0.485753	0.627142	-0.821123	0.273263	-3.00488	0.00265687
0.103226	0.260055	0.396941	0.691411	0.281614	0.223427	1.26043	0.207513	-0.822608	0.230897	-3.56267	0.000367106
0.875261	0.304465	2.87475	0.00404344	0.161198	0.212307	0.759268	0.447692	-0.822859	0.236974	-3.47236	0.000515897
0.127251	0.273571	0.465149	0.641824	0.28258	0.206291	1.36981	0.170746	-0.823144	0.290087	-2.83757	0.00454582
-0.217321	0.181939	-1.19447	0.232294	0.303444	0.207837	1.46001	0.144287	-0.823424	0.258155	-3.18965	0.00142447
0.169199	0.216884	0.780139	0.435309	0.162639	0.201798	0.805947	0.420274	-0.823682	0.272795	-3.01942	0.00253261
-0.21998	0.234716	-0.937218	0.348647	-0.0214807	0.265412	-0.0809336	0.935495	-0.824284	0.253488	-3.25176	0.00114692
0.00969852	0.366038	0.0264959	0.978862	0.308796	0.256903	1.202	0.229365	-0.824944	0.253134	-3.25892	0.00111837
0.150715	0.401204	0.375656	0.707173	0.659515	0.250855	2.62907	0.00856177	-0.824976	0.278207	-2.96533	0.00302361
-0.0164527	0.237564	-0.0692561	0.944786	0.209467	0.19256	1.0878	0.276684	-0.826194	0.275407	-2.9999	0.00270068
-0.111636	0.198711	-0.561802	0.574251	0.328838	0.324746	1.0126	0.311251	-0.826344	0.335408	-2.4637	0.0137511
0.406391	0.216872	1.87387	0.0609478	0.406717	0.21088	1.92866	0.0537727	-0.826826	0.300034	-2.75577	0.00585537
-0.166464	0.180962	-0.919879	0.357636	0.372857	0.200639	1.85834	0.06312	-0.826878	0.319686	-2.58653	0.0096947
0.488839	0.449809	1.08677	0.277138	0.242262	0.336217	0.720553	0.471185	-0.827109	0.311247	-2.6574	0.00787456
-0.576454	0.303174	-1.9014	0.0572499	-0.351237	0.296878	-1.1831	0.236769	-0.827558	0.293772	-2.817	0.00484738
-0.259399	0.270364	-0.959442	0.337336	0.549859	0.300638	1.82897	0.067404	-0.827674	0.278599	-2.97084	0.00296989
0.0978903	0.296705	0.329925	0.741456	0.12907	0.247672	0.521134	0.602274	-0.829701	0.244786	-3.3895	0.000700205
-0.179818	0.25758	-0.698104	0.485112	0.231715	0.199314	1.16257	0.245006	-0.831049	0.271475	-3.06123	0.00220427
0.348743	0.352067	0.990557	0.321902	0.354877	0.208031	1.70589	0.0880295	-0.831228	0.332347	-2.50108	0.0123815
0.0999459	0.253924	0.393606	0.693872	0.0936374	0.251746	0.371951	0.709929	-0.831567	0.263823	-3.15198	0.00162166
-0.0646406	0.30097	-0.214774	0.829943	0.39114	0.273102	1.43221	0.152084	-0.831874	0.318413	-2.61256	0.00898657
0.183774	0.214581	0.856434	0.391758	0.421387	0.19727	2.13609	0.0326722	-0.832414	0.271575	-3.06513	0.00217573
0.0723456	0.306126	0.236327	0.813179	0.130996	0.193006	0.678715	0.497318	-0.833807	0.263782	-3.16097	0.00157243
-0.797078	0.293417	-2.71654	0.00659691	0.00314315	0.243897	0.0128872	0.989718	-0.834117	0.286784	-2.90852	0.00363143
0.091027	0.324506	0.28051	0.779086	0.31881	0.25843	1.23364	0.217337	-0.836297	0.286379	-2.92024	0.00349761
-0.13144	0.372228	-0.353117	0.724001	0.202459	0.31983	0.63302	0.52672	-0.837233	0.250974	-3.33594	0.000850119
0.213577	0.212068	1.00711	0.31388	0.296248	0.21071	1.40595	0.159739	-0.837584	0.290807	-2.8802	0.00397418
-0.103916	0.196757	-0.528147	0.597398	0.580628	0.233498	2.48665	0.0128952	-0.837816	0.330381	-2.53591	0.0112157
0.366334	0.298562	1.227	0.219824	0.346466	0.264905	1.30789	0.190912	-0.840477	0.30149	-2.78774	0.00530765
0.408432	0.413488	0.987771	0.323265	0.217713	0.344485	0.631997	0.527389	-0.84085	0.286862	-2.9312	0.00337653
-0.0774869	0.326154	-0.237577	0.812209	0.225548	0.284172	0.793703	0.427369	-0.842359	0.319292	-2.63821	0.00833451
0.0288613	0.24525	0.117681	0.906321	0.424704	0.220115	1.92946	0.0536738	-0.842425	0.253106	-3.32835	0.000873635
-0.135799	0.255634	-0.531226	0.595262	0.367425	0.210388	1.74642	0.0807378	-0.842531	0.327434	-2.57313	0.0100784
0.123046	0.27256	0.451446	0.651668	0.589475	0.225094	2.6188	0.00882408	-0.84277	0.314579	-2.67904	0.00738335
-0.183038	0.20614	-0.887931	0.374578	0.393809	0.216466	1.81926	0.0688713	-0.846248	0.346425	-2.4428	0.0145736
-0.413346	0.340661	-1.21337	0.22499	0.110646	0.200836	0.550926	0.581685	-0.846459	0.246273	-3.43708	0.000588028
-0.125411	0.23965	-0.52331	0.600759	0.284214	0.206169	1.37855	0.168034	-0.847006	0.278755	-3.03853	0.00237737
0.00578347	0.256446	0.0225524	0.982007	0.423942	0.255742	1.6577	0.0973789	-0.847321	0.264198	-3.20714	0.0013406
-0.198172	0.253461	-0.781865	0.434294	0.645125	0.351167	1.83709	0.0661971	-0.847484	0.2902	-2.92034	0.0034965
-0.585157	0.350065	-1.67157	0.09461	0.361495	0.211261	1.71113	0.0870564	-0.848278	0.261627	-3.24232	0.00118559
0.500708	0.237827	2.10534	0.0352614	0.282757	0.239184	1.18217	0.237138	-0.848404	0.275944	-3.07456	0.00210816
-0.0650097	0.226602	-0.286889	0.774197	0.521998	0.265583	1.96548	0.0493583	-0.848666	0.28493	-2.97851	0.00289656
0.0439145	0.287499	0.152747	0.878598	0.309562	0.226783	1.36502	0.172248	-0.848812	0.290522	-2.92168	0.00348154
-0.175332	0.24284	-0.722007	0.47029	0.0491341	0.199278	0.246561	0.805248	-0.849417	0.265452	-3.19989	0.00137479
0.587014	0.229728	2.55526	0.0106109	0.570468	0.262192	2.17577	0.0295726	-0.849603	0.287035	-2.95993	0.00307709
-0.405855	0.43096	-0.941746	0.346322	0.162767	0.305224	0.53327	0.593847	-0.850414	0.283928	-2.99518	0.00274284
0.0926641	0.273037	0.339383	0.734321	0.55079	0.256059	2.15103	0.0314737	-0.851065	0.282746	-3.01	0.00261248
-0.0319866	0.247618	-0.129177	0.897218	0.294249	0.263625	1.11617	0.264351	-0.851484	0.316665	-2.68891	0.00716862
-0.0112456	0.205024	-0.0548502	0.956258	0.323402	0.20983	1.54125	0.123255	-0.852114	0.292284	-2.91536	0.00355278
-0.210436	0.28306	-0.743432	0.45722	0.425682	0.195049	2.18243	0.0290779	-0.852394	0.239078	-3.56535	0.000363377
-0.373746	0.295301	-1.26564	0.205641	0.401526	0.20154	1.99229	0.0463396	-0.852735	0.24532	-3.47601	0.000508929
-0.264597	0.257628	-1.02705	0.304396	0.125219	0.24944	0.502002	0.615666	-0.854196	0.276658	-3.08755	0.00201814
-0.0153215	0.322461	-0.0475143	0.962103	0.307356	0.242262	1.26869	0.204551	-0.854558	0.315423	-2.70924	0.00674372
-0.100083	0.207166	-0.483107	0.62902	0.483653	0.206793	2.33883	0.0193443	-0.855145	0.211481	-4.0436	5.26364e-05
-0.321026	0.356137	-0.901414	0.367368	0.28841	0.297779	0.968535	0.332777	-0.856454	0.24258	-3.5306	0.000414614
0.426541	0.327449	1.30262	0.192705	0.194474	0.228119	0.852512	0.39393	-0.858307	0.285232	-3.00916	0.00261972
0.0152157	0.341315	0.0445795	0.964442	-0.113179	0.235352	-0.480895	0.630591	-0.858887	0.39054	-2.19923	0.0278617
0.100117	0.351394	0.284913	0.775711	0.245759	0.318032	0.772748	0.439672	-0.859399	0.269071	-3.19395	0.00140342
-0.254827	0.263884	-0.965677	0.334206	0.227701	0.285722	0.796931	0.425491	-0.859786	0.317085	-2.71153	0.00669735
0.235129	0.220556	1.06607	0.286391	0.520468	0.224465	2.3187	0.0204111	-0.86064	0.339137	-2.53773	0.0111574
-1.0327	0.288973	-3.5737	0.000351973	0.44376	0.191274	2.32002	0.0203397	-0.861093	0.272968	-3.15455	0.00160743
0.23394	0.251939	0.928559	0.353118	0.356362	0.212981	1.67321	0.0942859	-0.861325	0.286019	-3.01143	0.00260021
-0.138918	0.387558	-0.358445	0.72001	0.24405	0.356101	0.685341	0.493129	-0.861686	0.321445	-2.68066	0.00734769
0.131901	0.282796	0.466418	0.640916	0.170735	0.236605	0.721603	0.470538	-0.861879	0.359243	-2.39916	0.0164329
-0.154412	0.283529	-0.544607	0.586024	0.34262	0.23857	1.43614	0.150963	-0.862404	0.243146	-3.54685	0.000389863
-0.196768	0.293154	-0.67121	0.502087	0.24151	0.189454	1.27477	0.202391	-0.863088	0.223609	-3.85981	0.000113475
0.457634	0.333017	1.37421	0.169378	0.0636483	0.219774	0.289608	0.772116	-0.86324	0.268181	-3.21888	0.00128694
-0.418083	0.288836	-1.44747	0.147764	0.524075	0.293829	1.7836	0.0744881	-0.863265	0.263909	-3.27106	0.00107143
0.263846	0.221898	1.18904	0.234422	0.175559	0.201923	0.869436	0.384609	-0.86344	0.277011	-3.11699	0.00182707
0.376389	0.237627	1.58395	0.113205	0.544789	0.255473	2.13247	0.0329681	-0.864003	0.294659	-2.93221	0.00336556
-0.119924	0.251756	-0.476348	0.633827	0.557198	0.278108	2.00353	0.0451201	-0.864158	0.291257	-2.96699	0.00300726
0.250852	0.361949	0.693059	0.488273	0.370933	0.283552	1.30817	0.190817	-0.864395	0.287282	-3.00887	0.00262218
0.154574	0.360081	0.429276	0.667723	-0.0442389	0.221342	-0.199867	0.841585	-0.864552	0.285509	-3.02811	0.00246088
-0.0374423	0.264527	-0.141544	0.88744	-0.199557	0.260464	-0.766161	0.443581	-0.865758	0.366837	-2.36006	0.0182718
-0.398482	0.256124	-1.55582	0.119751	0.430292	0.188535	2.2823	0.0224718	-0.866087	0.293355	-2.95235	0.0031536
0.302426	0.265412	1.13946	0.254512	0.417811	0.263426	1.58607	0.112724	-0.866136	0.339164	-2.55374	0.0106573
-0.565671	0.390815	-1.44741	0.147781	-0.187191	0.286126	-0.654225	0.512967	-0.86822	0.264189	-3.28636	0.00101492
-0.379205	0.252375	-1.50254	0.132957	0.527093	0.391523	1.34626	0.178217	-0.868504	0.290217	-2.9926	0.00276611
-0.196423	0.256865	-0.764693	0.444454	0.297561	0.334637	0.889207	0.373892	-0.869967	0.285682	-3.04523	0.00232504
-0.64096	0.301943	-2.12279	0.0337717	0.0223069	0.221763	0.100589	0.919877	-0.870257	0.235673	-3.69264	0.000221937
0.452989	0.425497	1.06461	0.287052	-0.196633	0.299611	-0.656296	0.511634	-0.870907	0.279639	-3.11439	0.00184324
0.373695	0.337872	1.10603	0.268715	-0.126284	0.271936	-0.464387	0.64237	-0.871305	0.236465	-3.68472	0.000228958
0.442532	0.267222	1.65605	0.0977125	0.766105	0.280096	2.73515	0.0062352	-0.871319	0.300476	-2.8998	0.00373402
0.249812	0.241424	1.03474	0.300789	0.862016	0.254676	3.38476	0.000712401	-0.871758	0.285922	-3.04894	0.00229652
-0.488329	0.241321	-2.02357	0.0430148	-0.157846	0.277865	-0.568067	0.56999	-0.872662	0.330089	-2.64372	0.00820015
-0.12387	0.398885	-0.31054	0.756151	0.366306	0.353411	1.03649	0.299974	-0.872665	0.369316	-2.36292	0.0181314
-0.236245	0.324679	-0.727625	0.466843	0.334887	0.220007	1.52217	0.127967	-0.872902	0.25402	-3.43636	0.000589593
0.1315	0.294186	0.446997	0.654877	0.0671239	0.211847	0.316851	0.751356	-0.874159	0.250412	-3.49088	0.000481435
-0.0795183	0.22897	-0.347287	0.728375	0.214753	0.250987	0.855635	0.3922	-0.874273	0.219054	-3.99113	6.57584e-05
0.37996	0.236065	1.60955	0.107495	0.335484	0.213258	1.57314	0.115687	-0.874354	0.390374	-2.23978	0.025105
-0.00773535	0.209533	-0.0369172	0.970551	0.305014	0.19795	1.54087	0.123349	-0.874476	0.332749	-2.62803	0.00858799
0.150001	0.357514	0.419567	0.674802	0.479955	0.393972	1.21825	0.22313	-0.874945	0.242813	-3.60336	0.000314127
-0.0329068	0.303782	-0.108324	0.913739	0.355907	0.181496	1.96096	0.0498831	-0.875085	0.259477	-3.37249	0.000744916
0.199784	0.240569	0.830461	0.406278	0.4031	0.302276	1.33355	0.182351	-0.875443	0.270032	-3.242	0.00118694
0.141446	0.223107	0.633983	0.526092	0.64465	0.25948	2.4844	0.0129771	-0.875476	0.316099	-2.76962	0.00561211
0.0398462	0.236328	0.168605	0.866107	0.594069	0.248238	2.39314	0.0167049	-0.876117	0.302858	-2.89283	0.00381782
0.240049	0.221713	1.0827	0.278942	0.276076	0.222076	1.24316	0.213808	-0.876755	0.280544	-3.12519	0.00177688
-0.277426	0.245612	-1.12953	0.258674	0.373084	0.205533	1.8152	0.0694927	-0.877502	0.283144	-3.09913	0.00194087
0.301838	0.205956	1.46555	0.142772	0.319325	0.282189	1.1316	0.257803	-0.877771	0.2559	-3.43014	0.000603277
-0.806266	0.359146	-2.24495	0.0247711	0.99479	0.39488	2.51922	0.0117614	-0.878421	0.297656	-2.95112	0.00316619
0.330557	0.336756	0.981591	0.326301	0.409936	0.305432	1.34215	0.179547	-0.878445	0.279616	-3.14161	0.0016802
0.0700534	0.347668	0.201495	0.840311	0.336098	0.247657	1.35711	0.174746	-0.878589	0.275061	-3.19416	0.00140239
0.166035	0.241972	0.686176	0.492602	0.0947379	0.202678	0.467432	0.640191	-0.878642	0.305357	-2.87742	0.00400942
0.0689712	0.240497	0.286786	0.774276	0.33005	0.212899	1.55027	0.121077	-0.878807	0.289367	-3.037	0.00238947
-0.0356491	0.294916	-0.120879	0.903787	0.0928613	0.270404	0.343417	0.731285	-0.878991	0.286107	-3.07225	0.00212454
-0.135956	0.286882	-0.473908	0.635566	0.134172	0.288789	0.464601	0.642217	-0.879581	0.256723	-3.42619	0.000612105
-0.447873	0.38739	-1.15613	0.247629	0.29751	0.208971	1.42369	0.154536	-0.879773	0.273891	-3.21213	0.00131756
0.188594	0.329129	0.573011	0.566637	0.413712	0.190708	2.16935	0.030056	-0.880606	0.282784	-3.11406	0.00184533
0.0237765	0.244416	0.0972789	0.922505	0.298734	0.209973	1.42273	0.154815	-0.880746	0.28001	-3.14541	0.00165854
-0.367288	0.266388	-1.37877	0.167966	0.340427	0.199663	1.705	0.0881937	-0.881103	0.316365	-2.78508	0.00535139
-0.244807	0.324332	-0.754805	0.450366	0.0621111	0.317302	0.195748	0.844808	-0.88342	0.284653	-3.1035	0.00191245
0.158486	0.202448	0.782846	0.433717	-0.214791	0.236667	-0.907563	0.364109	-0.884077	0.332212	-2.66118	0.00778667
-0.303242	0.370069	-0.81942	0.412547	0.861952	0.323027	2.66836	0.00762217	-0.885105	0.327232	-2.70482	0.00683405
-0.491379	0.301823	-1.62803	0.103518	-0.0494392	0.188792	-0.261871	0.793421	-0.885844	0.228756	-3.87244	0.00010775
-0.291442	0.364912	-0.798663	0.424486	-0.157041	0.236021	-0.665369	0.505815	-0.886406	0.282523	-3.13746	0.00170417
0.234852	0.309092	0.759812	0.447367	0.402012	0.247186	1.62635	0.103874	-0.88666	0.290824	-3.04879	0.00229765
0.678871	0.303033	2.24026	0.0250743	0.575492	0.224286	2.56588	0.0102914	-0.886669	0.281516	-3.14962	0.00163481
-0.0403065	0.255773	-0.157587	0.874782	0.20285	0.201819	1.00511	0.314844	-0.886978	0.272115	-3.25957	0.00111581
0.451577	0.345345	1.30761	0.191005	0.455693	0.234863	1.94025	0.0523488	-0.888135	0.299934	-2.9611	0.00306544
0.182392	0.323943	0.563038	0.573409	0.269181	0.184317	1.46043	0.144173	-0.888823	0.244897	-3.62938	0.000284106
0.389586	0.280522	1.38879	0.164897	0.115604	0.256308	0.451036	0.651963	-0.889264	0.262807	-3.38371	0.000715131
-0.362529	0.328114	-1.10489	0.269208	-0.00659215	0.216977	-0.0303818	0.975763	-0.889271	0.295203	-3.0124	0.00259191
-0.279921	0.324269	-0.863239	0.388006	0.189938	0.234255	0.810815	0.417472	-0.890085	0.270581	-3.28953	0.00100354
0.261478	0.228698	1.14334	0.252899	0.108221	0.206496	0.524083	0.600221	-0.890848	0.27536	-3.23521	0.00121554
0.397051	0.216751	1.83183	0.0669764	0.476739	0.217858	2.1883	0.028648	-0.89117	0.267116	-3.33627	0.000849117
0.274119	0.312841	0.876225	0.380907	0.434276	0.194526	2.23248	0.025583	-0.891605	0.345224	-2.58269	0.00980345
-0.271549	0.294674	-0.921524	0.356777	-0.0444265	0.209682	-0.211876	0.832204	-0.891811	0.271276	-3.28746	0.00101095
0.248001	0.281842	0.879928	0.378898	0.162315	0.22933	0.707779	0.479083	-0.893103	0.265919	-3.35855	0.000783525
-0.797207	0.361729	-2.20388	0.0275329	-0.143855	0.25771	-0.558206	0.576704	-0.894841	0.287836	-3.10886	0.00187812
0.324737	0.270328	1.20127	0.229646	0.489741	0.183075	2.67509	0.00747097	-0.8949	0.260096	-3.44065	0.000580318
0.0762884	0.286079	0.26667	0.789724	0.674996	0.265894	2.53859	0.0111299	-0.89584	0.36129	-2.47956	0.0131545
-0.0946772	0.333956	-0.283502	0.776792	0.0167128	0.231365	0.0722357	0.942414	-0.895898	0.262031	-3.41905	0.000628407
0.308983	0.29082	1.06245	0.288029	0.110381	0.193586	0.570193	0.568547	-0.896035	0.240123	-3.73156	0.000190299
0.00296979	0.207602	0.0143052	0.988586	0.265336	0.205682	1.29003	0.19704	-0.896255	0.32352	-2.77032	0.0056001
0.189087	0.203855	0.927556	0.353638	0.666243	0.275508	2.41823	0.0155961	-0.896525	0.293742	-3.05208	0.00227259
0.42371	0.229744	1.84427	0.0651436	0.417983	0.261681	1.5973	0.110198	-0.896719	0.271364	-3.30448	0.000951514
-0.0428492	0.238299	-0.179812	0.8573	0.459071	0.245753	1.86802	0.0617593	-0.897714	0.323122	-2.77825	0.00546526
-0.485278	0.225984	-2.1474	0.0317615	-0.194794	0.183958	-1.0589	0.289645	-0.898797	0.257348	-3.49254	0.000478445
-0.36988	0.288198	-1.28342	0.199344	0.44008	0.266008	1.65439	0.0980492	-0.9001	0.309074	-2.91225	0.00358836
0.679892	0.316253	2.14984	0.0315682	-0.0419694	0.207146	-0.202608	0.839442	-0.900226	0.246378	-3.65383	0.000258353
-0.037619	0.309761	-0.121445	0.903338	0.364857	0.262258	1.39121	0.164161	-0.900449	0.310035	-2.90435	0.0036802
0.256645	0.238579	1.07572	0.282051	-0.235051	0.222174	-1.05796	0.290073	-0.900558	0.298993	-3.01197	0.00259561
0.524914	0.291524	1.80058	0.0717685	0.199014	0.221142	0.899939	0.368153	-0.900645	0.281145	-3.2035	0.0013577
-0.227856	0.371865	-0.612739	0.540049	0.409557	0.251649	1.62749	0.103633	-0.901444	0.292731	-3.07942	0.00207402
0.194027	0.440922	0.440048	0.659902	1.12814	0.518036	2.17773	0.0294263	-0.90154	0.275802	-3.2688	0.00108006
-0.0371415	0.341357	-0.108805	0.913357	0.022003	0.222273	0.0989905	0.921146	-0.901583	0.32157	-2.80369	0.00505211
0.0466693	0.34825	0.134011	0.893394	0.294971	0.278593	1.05879	0.289696	-0.901595	0.306209	-2.94438	0.00323601
0.568768	0.249141	2.28291	0.0224355	0.113872	0.198342	0.574117	0.565889	-0.901776	0.300739	-2.99853	0.00271284
-0.0196196	0.296146	-0.0662499	0.947179	0.242483	0.243001	0.997868	0.318343	-0.902184	0.28401	-3.17659	0.00149015
0.0692908	0.316193	0.219141	0.82654	0.555638	0.339313	1.63754	0.101518	-0.902314	0.269885	-3.34332	0.000827815
0.236247	0.313059	0.754638	0.450466	0.0162229	0.27115	0.0598301	0.952291	-0.902727	0.278453	-3.24194	0.00118721
0.11041	0.296023	0.372977	0.709165	-0.0526079	0.249892	-0.210523	0.83326	-0.902785	0.25732	-3.50842	0.000450779
0.158442	0.271077	0.584492	0.558889	0.353671	0.251333	1.40718	0.159373	-0.902817	0.299143	-3.01801	0.00254442
0.5097	0.333035	1.53047	0.125901	-0.0337396	0.285459	-0.118194	0.905914	-0.906253	0.302975	-2.99118	0.00277899
-0.559128	0.246538	-2.26792	0.023334	0.207173	0.186921	1.10834	0.267713	-0.906277	0.279037	-3.24787	0.00116273
-0.0666426	0.296928	-0.22444	0.822415	0.172718	0.247613	0.697535	0.485468	-0.907995	0.249747	-3.63566	0.000277267
0.0715601	0.259708	0.275541	0.782901	0.425332	0.218686	1.94494	0.0517817	-0.908063	0.323397	-2.80789	0.00498666
-0.576036	0.304762	-1.89012	0.0587418	0.404338	0.238252	1.6971	0.0896775	-0.909262	0.269923	-3.3686	0.000755513
0.27682	0.2667	1.03794	0.299296	0.544867	0.220626	2.46964	0.013525	-0.909927	0.284742	-3.19562	0.00139532
-0.796786	0.305961	-2.60421	0.00920868	-0.0337945	0.1862	-0.181496	0.855978	-0.91025	0.287436	-3.1668	0.00154128
-0.262244	0.267786	-0.979302	0.327431	-0.063243	0.211477	-0.299053	0.764899	-0.910259	0.264754	-3.43814	0.000585734
-0.419774	0.294014	-1.42774	0.153368	0.131134	0.220618	0.594392	0.55225	-0.910601	0.322917	-2.81992	0.00480352
0.120005	0.298401	0.402161	0.687566	0.210298	0.247331	0.850267	0.395176	-0.910737	0.279933	-3.25341	0.00114027
-0.791105	0.290816	-2.72029	0.00652239	0.437561	0.283186	1.54513	0.122314	-0.911462	0.367485	-2.48027	0.0131283
0.206558	0.214265	0.964031	0.33503	-0.185652	0.182395	-1.01786	0.308746	-0.911506	0.229327	-3.9747	7.04666e-05
-0.638618	0.303853	-2.10173	0.0355766	0.582	0.237207	2.45355	0.0141453	-0.911542	0.277959	-3.27942	0.00104022
0.396836	0.290988	1.36376	0.172645	0.388558	0.351378	1.10581	0.268809	-0.912216	0.305205	-2.98886	0.00280019
0.215142	0.296589	0.725386	0.468215	0.13257	0.269194	0.492471	0.622386	-0.913048	0.300034	-3.04315	0.00234119
-0.130654	0.270695	-0.48266	0.629337	0.335698	0.233027	1.44059	0.149699	-0.91317	0.279502	-3.26714	0.00108641
0.0271698	0.400171	0.0678954	0.945869	0.249662	0.315691	0.790842	0.429036	-0.913428	0.352222	-2.59333	0.00950514
0.433435	0.210612	2.05797	0.0395926	0.10584	0.222328	0.476054	0.634036	-0.91347	0.317912	-2.87335	0.00406148
-0.384675	0.259812	-1.48059	0.138716	0.361368	0.215228	1.679	0.0931522	-0.914609	0.329639	-2.77458	0.00552734
0.43034	0.304195	1.41469	0.15716	0.640449	0.201189	3.18332	0.00145596	-0.916282	0.322635	-2.84	0.00451138
0.32824	0.267963	1.22495	0.220595	0.334821	0.185937	1.80073	0.0717459	-0.917068	0.267898	-3.42319	0.000618898
-0.368265	0.276302	-1.33283	0.182587	0.0183312	0.191483	0.0957326	0.923733	-0.917388	0.277096	-3.31072	0.000930577
0.386749	0.306419	1.26216	0.206891	0.230323	0.215331	1.06962	0.284789	-0.917849	0.278188	-3.29938	0.00096898
-0.214365	0.265003	-0.808913	0.418565	0.723526	0.3994	1.81153	0.0700586	-0.918556	0.291735	-3.14859	0.00164058
-0.451838	0.304092	-1.48586	0.137316	0.119915	0.231302	0.518438	0.604153	-0.919685	0.299429	-3.07147	0.00213011
0.0436793	0.368801	0.118436	0.905722	0.0216907	0.31387	0.0691072	0.944904	-0.920063	0.27255	-3.37576	0.000736127
-0.297522	0.283953	-1.04779	0.294738	0.418994	0.196576	2.13146	0.0330513	-0.920212	0.245163	-3.75348	0.0001744
0.663767	0.265472	2.50033	0.0124079	0.0088977	0.181896	0.0489163	0.960986	-0.920251	0.24255	-3.79407	0.000148198
-0.354227	0.227867	-1.55453	0.120058	0.321869	0.187537	1.7163	0.0861075	-0.920925	0.289345	-3.18279	0.00145865
-0.502435	0.264269	-1.90123	0.057272	0.0419481	0.212676	0.197239	0.84364	-0.921333	0.28374	-3.2471	0.00116588
0.159851	0.300833	0.53136	0.595169	0.581972	0.234978	2.47671	0.0132599	-0.92137	0.33252	-2.77087	0.00559065
-0.00534604	0.383992	-0.0139223	0.988892	0.100704	0.247241	0.40731	0.68378	-0.922309	0.285037	-3.23575	0.00121324
0.0238466	0.29937	0.0796561	0.936511	0.153695	0.274437	0.560036	0.575455	-0.923672	0.278706	-3.31415	0.000919226
-0.370588	0.264864	-1.39916	0.161764	1.10451	0.341009	3.23895	0.00119971	-0.923879	0.292268	-3.16107	0.00157193
-0.257728	0.332446	-0.77525	0.438192	0.175677	0.305288	0.575447	0.564989	-0.924039	0.321616	-2.87312	0.00406446
-0.490374	0.294921	-1.66273	0.0963659	0.306141	0.17051	1.79544	0.0725831	-0.92766	0.290784	-3.1902	0.00142174
-0.109898	0.233141	-0.471378	0.637371	0.800677	0.367573	2.17828	0.0293851	-0.930061	0.294272	-3.16055	0.00157473
-0.396846	0.279864	-1.418	0.156192	0.0292357	0.164297	0.177944	0.858767	-0.93051	0.271995	-3.42106	0.000623785
-0.26784	0.338241	-0.791859	0.428443	0.260522	0.359953	0.723766	0.469209	-0.930738	0.302981	-3.07194	0.00212673
-0.426079	0.271641	-1.56854	0.116756	0.837462	0.315309	2.656	0.00790733	-0.93185	0.307382	-3.03157	0.00243288
0.139091	0.237699	0.585154	0.558444	0.337059	0.191936	1.7561	0.0790712	-0.932348	0.275044	-3.38981	0.000699415
0.410686	0.40482	1.01449	0.310348	0.450088	0.260295	1.72915	0.083783	-0.932576	0.264357	-3.52772	0.000419159
0.197464	0.269276	0.733314	0.463367	0.0676564	0.211107	0.320484	0.748601	-0.932756	0.276769	-3.37016	0.000751247
-0.424267	0.270349	-1.56933	0.11657	0.12379	0.209932	0.589667	0.555414	-0.933012	0.289238	-3.22575	0.00125641
-0.212586	0.25608	-0.830154	0.406452	0.599439	0.20634	2.9051	0.00367135	-0.933013	0.252986	-3.688	0.000226024
-0.0380138	0.281927	-0.134836	0.892742	0.300158	0.227311	1.32048	0.186676	-0.933189	0.270031	-3.45585	0.000548553
-0.161208	0.241461	-0.667637	0.504365	0.0763853	0.179761	0.424928	0.670889	-0.933533	0.319833	-2.91881	0.00351367
-0.233036	0.258487	-0.901538	0.367302	0.303858	0.212189	1.43201	0.15214	-0.933954	0.249833	-3.73831	0.000185262
-0.432704	0.261097	-1.65726	0.0974679	-0.168205	0.169577	-0.991905	0.321244	-0.935036	0.283851	-3.29411	0.000987342
-0.192794	0.273134	-0.705859	0.480276	0.0884967	0.231092	0.38295	0.701757	-0.935592	0.229137	-4.08312	4.4436e-05
-0.65245	0.300216	-2.17326	0.0297604	0.0183223	0.241069	0.0760042	0.939416	-0.935623	0.294779	-3.17398	0.00150364
-0.0485117	0.286875	-0.169104	0.865715	0.559536	0.21836	2.56244	0.0103938	-0.936205	0.271696	-3.44578	0.000569409
-0.200355	0.24375	-0.821969	0.411095	0.697285	0.194248	3.58967	0.000331099	-0.936266	0.244287	-3.83264	0.000126774
-0.0746396	0.278133	-0.268359	0.788423	0.133244	0.255583	0.521335	0.602133	-0.93628	0.300634	-3.11435	0.00184349
0.433164	0.284143	1.52446	0.127394	0.617564	0.253069	2.4403	0.0146752	-0.93641	0.264587	-3.53913	0.000401444
0.0118487	0.238423	0.049696	0.960365	0.31255	0.182886	1.70899	0.0874526	-0.936845	0.277224	-3.37937	0.000726509
-0.0367164	0.265229	-0.138433	0.889899	0.330433	0.260527	1.26833	0.204682	-0.937078	0.310164	-3.02124	0.00251742
-0.355118	0.313671	-1.13214	0.257577	0.144033	0.283194	0.508603	0.61103	-0.94159	0.279871	-3.36437	0.000767189
0.769767	0.404274	1.90407	0.0569008	0.479518	0.257923	1.85915	0.0630055	-0.941906	0.277068	-3.39955	0.000674956
0.305621	0.357004	0.856072	0.391958	0.18481	0.214618	0.861114	0.389175	-0.942402	0.285574	-3.30003	0.000966745
0.191576	0.27798	0.689172	0.490715	0.837865	0.25187	3.32658	0.000879182	-0.94246	0.264343	-3.56529	0.000363451
-0.353608	0.234977	-1.50486	0.132359	0.130808	0.199755	0.654842	0.512569	-0.942769	0.277284	-3.40002	0.00067382
-0.181287	0.242814	-0.746607	0.455301	0.150391	0.203898	0.737579	0.460771	-0.942816	0.294158	-3.20513	0.00135001
0.0762894	0.289316	0.263688	0.79202	0.318318	0.366581	0.868342	0.385207	-0.943377	0.326548	-2.88894	0.00386542
0.380863	0.288201	1.32152	0.186328	-0.0244891	0.19778	-0.12382	0.901458	-0.94434	0.343233	-2.75131	0.00593572
0.277061	0.264739	1.04654	0.29531	0.299035	0.200207	1.49363	0.135273	-0.944537	0.293125	-3.2223	0.00127164
-0.549336	0.295402	-1.85962	0.0629386	0.170841	0.207823	0.822047	0.41105	-0.94476	0.230995	-4.08995	4.31459e-05
0.0906679	0.279044	0.324923	0.745239	0.829134	0.317726	2.60959	0.00906511	-0.944987	0.292484	-3.2309	0.00123403
0.0907554	0.230149	0.394334	0.693334	0.789763	0.376681	2.09664	0.0360258	-0.945755	0.335075	-2.82252	0.00476483
-0.022075	0.334123	-0.0660685	0.947323	0.155352	0.286185	0.542838	0.587242	-0.946534	0.263557	-3.59138	0.000328932
0.214675	0.243872	0.880278	0.378709	0.326647	0.188267	1.73502	0.0827376	-0.946554	0.294139	-3.21806	0.00129063
-0.647716	0.368861	-1.75599	0.0790901	0.57642	0.256919	2.24359	0.0248588	-0.947147	0.270838	-3.4971	0.000470341
0.134347	0.273782	0.490709	0.623633	0.300209	0.220967	1.35861	0.174269	-0.947526	0.275484	-3.4395	0.000582792
-0.164231	0.266559	-0.616115	0.537819	0.488324	0.210374	2.32122	0.0202752	-0.947676	0.317278	-2.9869	0.00281824
0.50445	0.334707	1.50714	0.131774	0.207241	0.224252	0.924147	0.35541	-0.94901	0.300748	-3.1555	0.00160225
-0.118875	0.231195	-0.514177	0.607128	0.431448	0.255761	1.68692	0.0916188	-0.949195	0.327773	-2.89589	0.00378086
0.471723	0.262175	1.79926	0.0719768	0.201622	0.230698	0.873964	0.382138	-0.94988	0.270052	-3.5174	0.000435803
-0.601143	0.240726	-2.49721	0.0125175	0.390646	0.19935	1.9596	0.0500427	-0.950294	0.30237	-3.14282	0.00167327
0.365512	0.301401	1.21271	0.22524	-0.201629	0.210337	-0.958601	0.33776	-0.950315	0.261822	-3.62962	0.000283834
-0.0543907	0.225248	-0.241471	0.80919	0.334929	0.216822	1.54472	0.122415	-0.950325	0.357231	-2.66025	0.00780822
0.216241	0.304786	0.709486	0.478023	0.241584	0.310419	0.778251	0.436421	-0.950386	0.293354	-3.23972	0.00119645
-0.166891	0.350817	-0.475721	0.634273	0.519611	0.248124	2.09416	0.036246	-0.951362	0.373533	-2.54693	0.0108676
-0.194965	0.292099	-0.667462	0.504477	0.0017919	0.193006	0.00928419	0.992592	-0.95144	0.305848	-3.11082	0.00186566
-0.551686	0.262325	-2.10307	0.0354599	0.195996	0.25782	0.760205	0.447132	-0.952268	0.298202	-3.19336	0.00140628
0.708834	0.356069	1.99072	0.0465111	0.229288	0.269487	0.850831	0.394863	-0.953513	0.322761	-2.95424	0.00313442
0.312929	0.214703	1.4575	0.144978	0.804286	0.331035	2.42961	0.0151151	-0.953982	0.32619	-2.92462	0.00344877
-0.659362	0.222745	-2.96017	0.00307473	0.334351	0.238107	1.4042	0.160258	-0.954607	0.329316	-2.89876	0.00374644
-0.802579	0.310956	-2.581	0.00985135	0.0120617	0.210323	0.0573484	0.954268	-0.955629	0.334068	-2.86058	0.00422864
-0.0880995	0.417203	-0.211167	0.832757	0.0975125	0.320761	0.304004	0.761125	-0.956196	0.235085	-4.06746	4.75293e-05
-0.372283	0.389756	-0.95517	0.339492	0.266338	0.241868	1.10117	0.270821	-0.956465	0.317636	-3.0112	0.00260217
0.157318	0.221839	0.709156	0.478227	0.232764	0.185994	1.25146	0.210767	-0.958017	0.321461	-2.9802	0.00288063
-0.148295	0.203551	-0.72854	0.466283	0.45249	0.224356	2.01684	0.0437124	-0.958186	0.294445	-3.25421	0.0011371
-0.136223	0.376752	-0.361571	0.717672	0.852685	0.312012	2.73286	0.00627868	-0.958277	0.325681	-2.94238	0.00325698
0.3129	0.294189	1.0636	0.28751	0.138184	0.203132	0.680267	0.496336	-0.958699	0.30266	-3.16757	0.00153716
-0.480214	0.245675	-1.95467	0.0506217	0.704322	0.278727	2.52692	0.0115066	-0.958991	0.270423	-3.54627	0.000390728
-0.624821	0.268515	-2.32695	0.019968	0.20606	0.215562	0.955919	0.339113	-0.95936	0.331348	-2.89533	0.00378763
-0.075507	0.214696	-0.351693	0.725069	0.044914	0.222234	0.202103	0.839836	-0.959619	0.245644	-3.90655	9.3625e-05
-0.23542	0.272697	-0.863305	0.38797	0.0625657	0.257695	0.24279	0.808168	-0.960277	0.273837	-3.50675	0.000453612
-0.211109	0.184517	-1.14411	0.252577	0.0500636	0.207013	0.241838	0.808906	-0.961411	0.28063	-3.4259	0.000612768
-0.33392	0.228952	-1.45848	0.14471	0.271244	0.189743	1.42953	0.152851	-0.962638	0.274803	-3.50301	0.000460033
-0.231789	0.325344	-0.712442	0.476191	0.517993	0.414687	1.24912	0.211623	-0.96327	0.280803	-3.43041	0.000602672
0.232235	0.304221	0.763375	0.44524	0.300621	0.178698	1.68228	0.0925142	-0.96504	0.281834	-3.42414	0.000616754
0.185338	0.275762	0.672094	0.501524	0.72046	0.250227	2.87922	0.00398657	-0.965689	0.31546	-3.06121	0.00220446
0.00795312	0.282257	0.0281769	0.977521	0.781799	0.30122	2.59544	0.00944689	-0.966317	0.304103	-3.1776	0.00148501
-0.186566	0.303844	-0.614018	0.539203	0.0718939	0.309982	0.23193	0.816593	-0.966527	0.254142	-3.8031	0.000142895
-0.291257	0.252171	-1.155	0.248092	-0.172026	0.207565	-0.828782	0.407228	-0.967055	0.26567	-3.64007	0.000272568
-0.515463	0.333671	-1.54483	0.122389	0.844398	0.275516	3.06478	0.00217827	-0.967329	0.317922	-3.04266	0.00234495
0.0545125	0.27925	0.195211	0.845228	0.0574455	0.23535	0.244086	0.807164	-0.969183	0.280184	-3.45909	0.000541996
0.281283	0.382556	0.735273	0.462173	0.175434	0.297899	0.588906	0.555925	-0.969191	0.348911	-2.77776	0.00547356
-0.686393	0.375611	-1.8274	0.067639	0.363632	0.20085	1.81046	0.070224	-0.969507	0.273542	-3.54427	0.000393706
0.334841	0.262683	1.27469	0.202418	0.381538	0.198758	1.91961	0.0549068	-0.970314	0.289662	-3.34981	0.000808662
-0.222425	0.253491	-0.877445	0.380245	0.184218	0.227665	0.809163	0.418421	-0.970427	0.274518	-3.53502	0.000407739
-0.0810713	0.247798	-0.327167	0.743542	0.0492312	0.190507	0.258422	0.796081	-0.970457	0.273717	-3.54548	0.000391906
-0.0873862	0.275574	-0.317107	0.751163	-0.17089	0.283308	-0.603195	0.546379	-0.970838	0.299214	-3.24463	0.00117604
0.132648	0.243879	0.543911	0.586503	0.110416	0.255686	0.431843	0.665856	-0.971062	0.266536	-3.64326	0.000269202
0.0809059	0.288941	0.280008	0.779471	0.31081	0.385528	0.806192	0.420132	-0.971784	0.28682	-3.38813	0.000703706
0.686733	0.27003	2.54317	0.0109851	-0.011809	0.225349	-0.0524034	0.958207	-0.972044	0.234876	-4.13855	3.49514e-05
-0.00664072	0.403136	-0.0164727	0.986857	-0.0152836	0.247347	-0.06179	0.95073	-0.97262	0.285172	-3.41065	0.000648084
-0.0538857	0.388957	-0.138539	0.889815	0.0522047	0.245556	0.212598	0.831641	-0.97302	0.268817	-3.61964	0.000295017
-0.171991	0.326196	-0.527264	0.59801	-0.0608952	0.282304	-0.215708	0.829215	-0.973121	0.293003	-3.32119	0.000896338
-0.266518	0.310676	-0.857863	0.390968	0.134465	0.204615	0.65716	0.511078	-0.974195	0.298781	-3.26057	0.00111189
0.385546	0.508496	0.758208	0.448326	-0.186759	0.340372	-0.548691	0.583218	-0.974917	0.285287	-3.41733	0.000632397
0.0612238	0.274412	0.223109	0.823451	0.14215	0.282173	0.50377	0.614423	-0.975164	0.295465	-3.30044	0.000965332
0.593035	0.238148	2.49019	0.0127674	0.210576	0.251553	0.837101	0.402536	-0.976245	0.286918	-3.40252	0.000667673
-0.0579014	0.248493	-0.23301	0.815754	0.158377	0.203099	0.779801	0.435508	-0.976573	0.302954	-3.2235	0.00126632
-0.0368493	0.225013	-0.163765	0.869916	0.467816	0.199208	2.34837	0.0188556	-0.977939	0.279441	-3.49962	0.000465917
-0.716138	0.234214	-3.05763	0.00223098	0.218909	0.183706	1.19163	0.233408	-0.978695	0.317225	-3.08518	0.0020343
0.370442	0.238318	1.5544	0.120088	0.627643	0.28463	2.20512	0.0274458	-0.979031	0.29522	-3.31627	0.00091227
-0.218079	0.248404	-0.87792	0.379987	-0.127609	0.247172	-0.516276	0.605661	-0.979484	0.308903	-3.17084	0.00151998
0.0955712	0.272961	0.350127	0.726243	0.194752	0.201275	0.967594	0.333247	-0.979559	0.259595	-3.77342	0.000161028
0.0306792	0.367579	0.0834629	0.933483	0.271941	0.289818	0.938316	0.348082	-0.980129	0.264567	-3.70466	0.000211676
0.132233	0.320635	0.412411	0.680038	-0.165029	0.234658	-0.703273	0.481886	-0.981155	0.316989	-3.09523	0.00196658
-0.13281	0.281224	-0.472256	0.636744	0.552191	0.222007	2.48727	0.0128729	-0.981686	0.3156	-3.11054	0.00186747
-0.237361	0.37046	-0.640719	0.521705	-0.142612	0.36091	-0.395146	0.692735	-0.98171	0.252792	-3.88346	0.00010298
0.586787	0.258073	2.27372	0.0229827	0.0969604	0.204818	0.473398	0.635929	-0.981757	0.28751	-3.41469	0.000638539
0.1075	0.271996	0.395225	0.692677	0.405505	0.252415	1.6065	0.108163	-0.981909	0.303981	-3.23017	0.00123716
0.159762	0.325058	0.491488	0.623081	0.290512	0.245113	1.18522	0.23593	-0.983038	0.307335	-3.19859	0.00138103
-0.0554737	0.426633	-0.130027	0.896545	0.248699	0.313231	0.793979	0.427208	-0.983055	0.337263	-2.9148	0.00355913
0.400061	0.299382	1.33629	0.181454	0.0367905	0.223214	0.164822	0.869084	-0.983354	0.309261	-3.17969	0.00147435
-0.224289	0.214295	-1.04664	0.295266	0.229011	0.208222	1.09984	0.271402	-0.983364	0.236124	-4.16462	3.11876e-05
-0.658423	0.247239	-2.6631	0.00774244	0.356372	0.201771	1.76622	0.0773597	-0.985214	0.278911	-3.53236	0.000411861
-0.198881	0.286046	-0.695277	0.486881	0.329455	0.328386	1.00326	0.315737	-0.985563	0.281561	-3.50035	0.00046464
-0.0484276	0.221486	-0.218649	0.826923	0.37588	0.281336	1.33605	0.181531	-0.985636	0.304983	-3.23177	0.00123024
0.297959	0.252054	1.18213	0.237155	0.214532	0.267574	0.801765	0.422689	-0.986638	0.292488	-3.37325	0.000742853
0.218437	0.249637	0.875018	0.381564	0.322927	0.179104	1.80302	0.0713855	-0.986775	0.285209	-3.45983	0.000540524
0.384025	0.320984	1.1964	0.231541	0.276674	0.222173	1.24531	0.213018	-0.986801	0.26702	-3.6956	0.000219365
0.569019	0.259513	2.19265	0.0283328	0.248506	0.199878	1.24329	0.213761	-0.989096	0.336066	-2.94316	0.0032488
0.196889	0.306718	0.641921	0.520925	0.175295	0.336778	0.520507	0.60271	-0.989608	0.286849	-3.44992	0.000560747
0.134295	0.274678	0.48892	0.624898	0.0298527	0.198629	0.150293	0.880533	-0.989902	0.300922	-3.28956	0.00100344
-0.0587271	0.366068	-0.160426	0.872545	0.322077	0.310773	1.03637	0.300028	-0.990858	0.276582	-3.58251	0.000340312
-0.213381	0.280152	-0.761663	0.446261	0.256649	0.195037	1.3159	0.188209	-0.992274	0.314694	-3.15313	0.00161527
0.0953542	0.275471	0.34615	0.72923	-0.131755	0.227308	-0.579634	0.562162	-0.992681	0.376141	-2.63912	0.00831226
-0.0117805	0.221836	-0.0531047	0.957648	0.706492	0.305039	2.31607	0.0205543	-0.99429	0.28117	-3.53626	0.000405831
0.508598	0.337932	1.50503	0.132316	-0.083684	0.31476	-0.265866	0.790342	-0.994741	0.300365	-3.31178	0.00092706
0.0501149	0.326568	0.15346	0.878036	-0.505472	0.288235	-1.75368	0.0794855	-0.995002	0.307309	-3.23779	0.0012046
0.0711537	0.366095	0.194359	0.845895	0.0933901	0.251326	0.371589	0.710199	-0.996819	0.255337	-3.90394	9.46392e-05
0.10331	0.27818	0.37138	0.710355	0.599084	0.247082	2.42464	0.0153236	-0.997249	0.309109	-3.22621	0.00125442
0.0864431	0.215725	0.40071	0.688634	0.257917	0.213699	1.20692	0.227464	-0.99768	0.300569	-3.3193	0.000902418
0.239212	0.329392	0.726222	0.467702	0.618025	0.279524	2.21099	0.0270366	-0.998292	0.297457	-3.35609	0.000790523
-0.363955	0.285162	-1.27631	0.201846	-0.289359	0.245531	-1.17851	0.238595	-0.999054	0.299759	-3.33285	0.000859599
-0.143127	0.377544	-0.379101	0.704613	8.49666e-05	0.348936	0.000243502	0.999806	-0.999379	0.284014	-3.51877	0.00043356
-0.222358	0.37812	-0.588063	0.55649	0.273298	0.252506	1.08234	0.2791	-1.00254	0.270564	-3.70536	0.000211092
0.0644008	0.294239	0.218873	0.826749	0.311398	0.239691	1.29917	0.193886	-1.0026	0.27268	-3.67686	0.000236127
-0.662616	0.327615	-2.02255	0.0431201	-0.205586	0.209669	-0.980527	0.326826	-1.00286	0.268668	-3.7327	0.000189437
-0.00352658	0.265825	-0.0132665	0.989415	0.48218	0.240841	2.00207	0.0452774	-1.00311	0.273873	-3.66267	0.000249597
1.12709	0.288659	3.90458	9.43895e-05	0.333311	0.223003	1.49465	0.135005	-1.00344	0.323555	-3.1013	0.00192675
0.0448182	0.246805	0.181594	0.855902	0.48991	0.250762	1.95368	0.0507385	-1.00387	0.332034	-3.02341	0.00249943
-0.422678	0.381403	-1.10822	0.267768	0.0561559	0.274952	0.204239	0.838167	-1.00417	0.284166	-3.53375	0.000409712
0.113432	0.300717	0.377205	0.706021	0.460095	0.351033	1.31069	0.189963	-1.00461	0.302841	-3.3173	0.000908909
-0.0701419	0.286328	-0.24497	0.806479	0.057038	0.264439	0.215694	0.829226	-1.00505	0.311265	-3.22894	0.00124252
0.0870075	0.259611	0.335145	0.737516	0.321513	0.19245	1.67064	0.0947935	-1.00609	0.282993	-3.55516	0.000377753
-0.829476	0.318518	-2.60417	0.00920971	-0.36088	0.243218	-1.48377	0.137869	-1.00674	0.274311	-3.67008	0.000242477
0.195425	0.203066	0.962371	0.335863	0.446793	0.23237	1.92277	0.0545091	-1.00723	0.260966	-3.85962	0.000113565
-0.191289	0.245256	-0.779956	0.435417	0.204072	0.221448	0.921536	0.356771	-1.00759	0.298295	-3.37781	0.000730645
-0.310876	0.328447	-0.946502	0.343893	-0.0369195	0.308243	-0.119774	0.904662	-1.00874	0.333163	-3.02777	0.00246362
-0.436315	0.364394	-1.19737	0.231162	0.845308	0.317245	2.66453	0.00770963	-1.00971	0.308946	-3.26825	0.00108214
-0.296439	0.235801	-1.25716	0.208697	0.379771	0.230455	1.64792	0.0993697	-1.00974	0.271907	-3.71354	0.000204382
-0.0535963	0.307524	-0.174283	0.861643	0.151399	0.218234	0.693745	0.487842	-1.01006	0.27342	-3.69419	0.000220588
-0.306951	0.250983	-1.223	0.221332	0.0161971	0.204114	0.0793532	0.936752	-1.01075	0.342161	-2.95401	0.00313672
0.473907	0.305223	1.55266	0.120505	0.0538293	0.2712	0.198486	0.842665	-1.01108	0.269948	-3.74544	0.000180075
-0.106589	0.305209	-0.349234	0.726914	0.801535	0.260259	3.07976	0.00207168	-1.01142	0.274128	-3.68959	0.000224618
-0.688976	0.269126	-2.56005	0.0104657	0.392226	0.256278	1.53047	0.1259	-1.01233	0.267818	-3.77993	0.000156872
-0.0449607	0.245136	-0.183411	0.854475	0.243956	0.268328	0.90917	0.36326	-1.01247	0.298251	-3.39469	0.00068707
0.283788	0.349363	0.8123	0.416619	0.52478	0.242436	2.16461	0.0304175	-1.01249	0.310648	-3.25927	0.00111701
-0.709022	0.32124	-2.20714	0.0273042	0.0328535	0.245682	0.133724	0.893621	-1.01415	0.282174	-3.59408	0.000325546
-0.308175	0.250244	-1.2315	0.218136	0.0326364	0.187825	0.173759	0.862055	-1.01427	0.268077	-3.78349	0.000154643
-0.0114221	0.311706	-0.036644	0.970769	0.55528	0.348433	1.59365	0.111014	-1.01487	0.289431	-3.50642	0.000454182
0.00286402	0.320615	0.00893291	0.992873	0.250952	0.248539	1.00971	0.312635	-1.0153	0.32028	-3.17005	0.00152413
-0.497556	0.213507	-2.33039	0.0197855	0.146353	0.20564	0.711696	0.476653	-1.01793	0.287273	-3.54343	0.000394957
-0.230327	0.321692	-0.715987	0.473999	-0.0473541	0.252869	-0.187267	0.851451	-1.01869	0.344389	-2.95798	0.00309667
0.0970182	0.308225	0.314765	0.75294	0.378503	0.282485	1.33991	0.180276	-1.01954	0.292866	-3.48126	0.000499066
0.0947245	0.460594	0.205657	0.837058	0.444312	0.404461	1.09853	0.271974	-1.02218	0.263536	-3.87873	0.000105003
-0.0400698	0.265732	-0.15079	0.880141	0.328926	0.248973	1.32113	0.186456	-1.02321	0.30772	-3.32512	0.00088382
0.380364	0.235896	1.61242	0.10687	0.290669	0.201452	1.44287	0.149056	-1.02323	0.30928	-3.30841	0.00093826
0.75753	0.312966	2.42049	0.0154998	0.152607	0.196349	0.777224	0.437026	-1.02344	0.325159	-3.14752	0.0016466
-0.621871	0.253649	-2.4517	0.0142183	0.208885	0.213179	0.979856	0.327157	-1.02354	0.314942	-3.24994	0.0011543
-0.559799	0.222697	-2.51372	0.0119465	0.273546	0.192626	1.42009	0.155582	-1.02419	0.332015	-3.08478	0.00203704
0.220291	0.264882	0.831657	0.405603	0.0860851	0.235084	0.366189	0.714224	-1.02439	0.308429	-3.32132	0.000895934
-0.145942	0.203207	-0.718193	0.472638	0.165551	0.212387	0.779477	0.435699	-1.02457	0.385899	-2.65503	0.00793022
-0.561052	0.276531	-2.0289	0.0424688	0.11341	0.210045	0.539933	0.589243	-1.02508	0.303199	-3.38088	0.000722551
0.371321	0.248901	1.49184	0.135741	-0.279033	0.201706	-1.38337	0.166553	-1.02646	0.269976	-3.80203	0.000143513
-0.538288	0.253014	-2.1275	0.0333785	0.203788	0.178886	1.13921	0.254616	-1.02752	0.290544	-3.53653	0.000405418
0.578173	0.24898	2.32217	0.020224	0.101479	0.198797	0.510465	0.609726	-1.02826	0.291314	-3.52974	0.000415964
0.473809	0.302617	1.56571	0.117417	0.175809	0.26088	0.673909	0.500369	-1.02865	0.320908	-3.20544	0.00134854
0.0943995	0.248295	0.380191	0.703804	0.19611	0.211236	0.928395	0.353203	-1.02905	0.319572	-3.22009	0.00128152
-0.281924	0.305199	-0.923739	0.355622	0.739267	0.232634	3.17781	0.00148393	-1.02906	0.322675	-3.18914	0.00142696
-0.861988	0.25841	-3.33574	0.000850733	-0.310491	0.184466	-1.68318	0.0923393	-1.02912	0.368175	-2.79519	0.00518698
0.183722	0.346016	0.530964	0.595444	0.186187	0.197542	0.942519	0.345927	-1.02934	0.284743	-3.61497	0.000300384
-0.0813126	0.276767	-0.293795	0.768915	0.0845318	0.227814	0.371056	0.710596	-1.03028	0.332657	-3.09713	0.00195401
-0.297107	0.238698	-1.2447	0.213242	0.192933	0.199	0.969516	0.332288	-1.03154	0.333411	-3.09388	0.00197555
-0.204156	0.253275	-0.806064	0.420206	0.0498007	0.202879	0.24547	0.806092	-1.03235	0.331402	-3.11511	0.00183877
0.220307	0.333973	0.659655	0.509475	0.175165	0.233327	0.750728	0.452817	-1.03321	0.260913	-3.95998	7.49548e-05
-0.0419707	0.257578	-0.162944	0.870563	-0.0470822	0.225543	-0.20875	0.834643	-1.03328	0.346784	-2.97961	0.00288615
0.456868	0.295673	1.54518	0.122303	-0.788249	0.31616	-2.4932	0.0126598	-1.03373	0.256858	-4.02453	5.70897e-05
0.544644	0.300518	1.81235	0.0699319	0.335585	0.196276	1.70976	0.0873107	-1.0341	0.330948	-3.12467	0.00178007
0.314039	0.258079	1.21683	0.223668	0.291081	0.182628	1.59384	0.110972	-1.03416	0.287936	-3.59163	0.000328617
0.186471	0.343646	0.542626	0.587387	0.24011	0.227404	1.05588	0.291025	-1.03452	0.302641	-3.4183	0.000630134
-0.026733	0.287004	-0.0931452	0.925788	0.583369	0.286017	2.03963	0.0413869	-1.03454	0.31901	-3.24297	0.00118289
-0.7503	0.260162	-2.88397	0.00392699	0.551215	0.245599	2.24437	0.0248085	-1.03455	0.332857	-3.1081	0.00188294
0.040508	0.209359	0.193486	0.846579	0.497189	0.256886	1.93544	0.0529358	-1.03505	0.380727	-2.71863	0.00655537
-0.228451	0.244281	-0.935197	0.349687	0.256995	0.19271	1.33359	0.182339	-1.03533	0.261597	-3.95775	7.56599e-05
0.281285	0.254785	1.10401	0.26959	0.171088	0.241756	0.707689	0.479138	-1.03544	0.313654	-3.30123	0.000962612
0.22998	0.240868	0.954795	0.339681	0.183792	0.165379	1.11134	0.266423	-1.03561	0.295592	-3.5035	0.000459181
-0.0318808	0.2394	-0.13317	0.894059	-0.237253	0.215965	-1.09857	0.271955	-1.0357	0.275484	-3.75957	0.000170203
-0.329321	0.288798	-1.14032	0.254155	0.0521749	0.206595	0.252547	0.800619	-1.03571	0.278915	-3.71335	0.000204533
-0.0520223	0.335958	-0.154848	0.876941	0.337562	0.326755	1.03307	0.30157	-1.03574	0.324652	-3.1903	0.00142126
0.096873	0.232689	0.416319	0.677177	0.174573	0.220891	0.790316	0.429343	-1.03577	0.288654	-3.58826	0.000332895
0.491923	0.340033	1.4467	0.147982	-0.294057	0.310627	-0.946656	0.343814	-1.03669	0.311142	-3.33187	0.000862649
-0.106213	0.248329	-0.427713	0.66886	0.378277	0.201211	1.88	0.0601074	-1.03682	0.330457	-3.13754	0.00170372
-0.240336	0.234675	-1.02412	0.305778	0.256655	0.193683	1.32513	0.185129	-1.03692	0.315941	-3.28201	0.0010307
0.244692	0.232076	1.05436	0.291717	0.507871	0.310613	1.63506	0.102036	-1.03695	0.315595	-3.28571	0.00101727
-0.0848024	0.259197	-0.327174	0.743536	-0.10818	0.215325	-0.502402	0.615384	-1.03728	0.283033	-3.66488	0.000247459
-0.174836	0.278296	-0.628237	0.529848	0.138976	0.249816	0.556315	0.577996	-1.03734	0.264917	-3.9157	9.0143e-05
-0.290223	0.272011	-1.06695	0.285993	0.0551568	0.244978	0.22515	0.821863	-1.03789	0.312029	-3.32625	0.00088023
-0.451015	0.330345	-1.36528	0.172164	0.35859	0.182817	1.96147	0.049824	-1.03856	0.32734	-3.17272	0.00151017
-0.412054	0.250991	-1.64171	0.100651	0.200509	0.207317	0.967158	0.333465	-1.03879	0.273442	-3.79893	0.000145324
0.0982875	0.297916	0.329916	0.741463	-0.0133848	0.281854	-0.0474884	0.962124	-1.03914	0.339711	-3.0589	0.00222154
-0.213447	0.21512	-0.992226	0.321087	0.466436	0.213542	2.18428	0.0289418	-1.03917	0.288227	-3.60538	0.000311691
-0.144008	0.271342	-0.530726	0.595609	0.274963	0.343844	0.799674	0.4239	-1.03955	0.320115	-3.24744	0.00116447
0.0757219	0.244441	0.309775	0.756732	0.45131	0.231354	1.95073	0.0510888	-1.03988	0.296155	-3.51126	0.000445984
0.159122	0.265298	0.599785	0.54865	0.054111	0.176938	0.30582	0.759742	-1.04002	0.273467	-3.80308	0.000142908
-0.0446798	0.332254	-0.134475	0.893027	0.239947	0.260937	0.919557	0.357804	-1.04014	0.294258	-3.53478	0.000408108
0.842075	0.350771	2.40064	0.0163663	1.39393	0.390376	3.57073	0.000355994	-1.04129	0.30305	-3.43602	0.000590321
0.385735	0.258929	1.48973	0.136295	0.803343	0.318958	2.51865	0.0117805	-1.0435	0.324767	-3.21308	0.00131318
0.0260749	0.275812	0.0945386	0.924681	0.129135	0.198897	0.649255	0.516174	-1.04405	0.265093	-3.93841	8.20229e-05
0.263713	0.327821	0.80444	0.421143	-0.130702	0.216644	-0.603305	0.546306	-1.04505	0.29066	-3.59542	0.000323865
-0.326642	0.32381	-1.00875	0.313096	0.432354	0.242108	1.78579	0.0741336	-1.04543	0.281326	-3.71608	0.000202336
-0.304338	0.33784	-0.900834	0.367677	-0.138165	0.211546	-0.653122	0.513678	-1.04559	0.279298	-3.74366	0.000181362
-0.0433672	0.298447	-0.14531	0.884466	0.494183	0.296211	1.66835	0.095246	-1.04593	0.31767	-3.29252	0.000992951
-0.268252	0.293025	-0.915455	0.359953	-0.00246056	0.275385	-0.00893498	0.992871	-1.04655	0.306212	-3.41771	0.000631494
-0.135562	0.261153	-0.519089	0.603698	0.267491	0.229849	1.16377	0.244519	-1.04713	0.277008	-3.78013	0.000156745
-0.00682749	0.217199	-0.0314342	0.974923	0.960082	0.354453	2.70863	0.00675619	-1.04824	0.276715	-3.78817	0.000151764
-0.108563	0.278571	-0.389712	0.696749	0.0200103	0.23415	0.0854593	0.931896	-1.04849	0.254266	-4.1236	3.73e-05
0.389851	0.250205	1.55813	0.119203	0.335096	0.253064	1.32415	0.185452	-1.04881	0.329452	-3.1835	0.00145506
0.0497061	0.226259	0.219687	0.826115	0.39737	0.238851	1.66367	0.0961775	-1.04903	0.331285	-3.16654	0.00154264
0.231791	0.292364	0.792817	0.427884	-0.307035	0.227457	-1.34986	0.177061	-1.04971	0.316587	-3.3157	0.000914139
0.309092	0.24969	1.2379	0.215753	0.498132	0.213249	2.33592	0.0194955	-1.04994	0.315048	-3.33262	0.00086032
0.349808	0.31759	1.10144	0.270703	0.254868	0.232616	1.09566	0.273227	-1.05137	0.274753	-3.8266	0.000129926
0.0642482	0.228793	0.280813	0.778853	-0.0143225	0.170916	-0.0837982	0.933217	-1.05138	0.290528	-3.61887	0.000295895
0.068507	0.228302	0.300072	0.764122	0.624152	0.240946	2.59043	0.00958565	-1.05201	0.281687	-3.73466	0.000187969
-0.198131	0.324818	-0.609974	0.541879	0.551118	0.370623	1.48701	0.137013	-1.05279	0.278378	-3.78187	0.000155656
-0.646303	0.250848	-2.57647	0.00998138	0.846383	0.296455	2.85501	0.0043035	-1.05412	0.300896	-3.50328	0.000459571
-0.473897	0.284964	-1.66301	0.0963113	0.0418111	0.206642	0.202336	0.839654	-1.05479	0.233	-4.527	5.98257e-06
0.195234	0.328607	0.594126	0.552428	0.156417	0.26944	0.580528	0.561559	-1.05504	0.397126	-2.65669	0.00789113
-0.0659195	0.222328	-0.296496	0.766851	-0.157925	0.234648	-0.673031	0.500928	-1.05511	0.259603	-4.06432	4.81734e-05
-0.154194	0.267401	-0.57664	0.564183	0.078064	0.190316	0.410181	0.681673	-1.05572	0.332674	-3.17343	0.0015065
-0.382298	0.273878	-1.39587	0.162753	0.356632	0.181429	1.96568	0.0493352	-1.0571	0.265653	-3.97924	6.91353e-05
-0.150395	0.324298	-0.463756	0.642823	0.0192169	0.21563	0.08912	0.928987	-1.05945	0.270478	-3.91695	8.96755e-05
-0.0885106	0.234478	-0.37748	0.705817	0.380616	0.250714	1.51813	0.128981	-1.06067	0.331542	-3.19921	0.00137807
-0.29631	0.187275	-1.58222	0.1136	0.657501	0.237583	2.76745	0.00564959	-1.06078	0.326434	-3.2496	0.00115567
-0.119422	0.374982	-0.318474	0.750126	0.0855574	0.19046	0.449215	0.653277	-1.06097	0.298898	-3.54961	0.000385808
0.250634	0.234836	1.06728	0.285847	0.379922	0.21665	1.75362	0.0794952	-1.06105	0.30251	-3.50747	0.00045239
-0.0892873	0.29866	-0.29896	0.764971	0.182899	0.21498	0.850773	0.394895	-1.06298	0.265112	-4.00955	6.08352e-05
0.618855	0.258597	2.39312	0.0167056	0.285987	0.185515	1.54158	0.123175	-1.06318	0.333249	-3.19033	0.00142108
-0.251246	0.231226	-1.08658	0.277221	0.606476	0.260115	2.33156	0.0197236	-1.06678	0.308037	-3.46317	0.000533854
-0.997034	0.3638	-2.74061	0.00613256	-0.0993899	0.19127	-0.519632	0.60332	-1.06886	0.303253	-3.52464	0.000424061
-0.169745	0.284307	-0.597047	0.550476	-0.125815	0.256489	-0.490529	0.62376	-1.07022	0.320302	-3.34127	0.000833963
0.171065	0.220888	0.774443	0.438669	0.154104	0.264599	0.582404	0.560295	-1.07122	0.307512	-3.48351	0.000494893
0.681652	0.280079	2.43378	0.0149419	0.462954	0.235443	1.96631	0.0492629	-1.07131	0.298969	-3.58334	0.000339231
-0.150742	0.252418	-0.597192	0.550379	0.688155	0.243383	2.82746	0.0046919	-1.07211	0.314343	-3.41064	0.000648105
-0.466135	0.260936	-1.7864	0.0740352	0.182928	0.270999	0.675015	0.499667	-1.07417	0.2879	-3.73104	0.000190692
0.606462	0.37333	1.62447	0.104276	0.139091	0.197861	0.702973	0.482072	-1.07451	0.284202	-3.78079	0.000156334
0.292542	0.279493	1.04669	0.295243	0.746904	0.246101	3.03495	0.00240577	-1.07462	0.303602	-3.53956	0.000400791
-0.0611621	0.325562	-0.187866	0.850982	-0.0438135	0.243315	-0.180069	0.857098	-1.07537	0.276671	-3.88683	0.000101562
-0.191584	0.240075	-0.798019	0.42486	0.0832506	0.200749	0.4147	0.678362	-1.07648	0.30785	-3.49677	0.00047092
0.0376571	0.239174	0.157446	0.874893	0.304112	0.220853	1.37699	0.168516	-1.07669	0.293379	-3.66998	0.000242573
-0.64991	0.240253	-2.70511	0.00682819	-0.122064	0.179364	-0.680541	0.496162	-1.07707	0.306398	-3.51527	0.000439301
0.233832	0.339244	0.689275	0.49065	0.200207	0.242302	0.826269	0.408652	-1.07798	0.305242	-3.53155	0.000413131
-0.232351	0.273116	-0.850742	0.394913	0.00757669	0.206405	0.0367079	0.970718	-1.07911	0.307556	-3.50866	0.000450368
-1.01428	0.323746	-3.13295	0.00173059	-0.166316	0.257412	-0.646107	0.51821	-1.07929	0.267526	-4.03433	5.47586e-05
0.492387	0.232568	2.11717	0.0342453	0.91096	0.318277	2.86216	0.00420761	-1.07988	0.291628	-3.70292	0.000213133
-0.491952	0.254743	-1.93117	0.0534617	0.149451	0.166393	0.898177	0.369091	-1.07988	0.280198	-3.854	0.000116203
0.203207	0.283563	0.71662	0.473609	0.504172	0.240777	2.09394	0.0362657	-1.0804	0.270612	-3.99244	6.53981e-05
-0.358657	0.29274	-1.22517	0.22051	0.259833	0.303241	0.856853	0.391526	-1.08054	0.299795	-3.60425	0.000313059
-0.0647627	0.237854	-0.272279	0.785407	0.266328	0.240492	1.10743	0.268109	-1.08084	0.331253	-3.26288	0.00110287
-0.552444	0.323526	-1.70757	0.0877156	0.293793	0.319198	0.92041	0.357359	-1.08122	0.323526	-3.342	0.000831785
-0.193476	0.328491	-0.588984	0.555872	0.222255	0.391664	0.567465	0.570398	-1.08157	0.281405	-3.84345	0.000121319
-0.20367	0.338945	-0.600893	0.547911	0.408793	0.221944	1.84188	0.0654929	-1.08164	0.320649	-3.3733	0.000742741
0.278446	0.194769	1.42962	0.152825	0.183772	0.230776	0.796319	0.425847	-1.08167	0.290976	-3.71736	0.000201312
0.413658	0.236877	1.7463	0.0807593	0.519202	0.284394	1.82564	0.0679046	-1.08215	0.300889	-3.59652	0.000322497
-0.309108	0.258634	-1.19516	0.232026	0.11441	0.178404	0.641297	0.52133	-1.08238	0.360769	-3.0002	0.002698
-0.12071	0.262194	-0.460383	0.645241	0.661799	0.359231	1.84227	0.0654361	-1.08285	0.320932	-3.37408	0.00074063
0.408463	0.328212	1.24451	0.213311	0.303703	0.242935	1.25014	0.211249	-1.08314	0.356003	-3.04249	0.00234628
0.297455	0.257773	1.15394	0.248525	0.19105	0.242264	0.788605	0.430343	-1.08381	0.282832	-3.83201	0.000127098
0.23728	0.244595	0.970094	0.332	0.366449	0.268645	1.36406	0.172548	-1.08542	0.309986	-3.50153	0.000462601
-0.40259	0.349421	-1.15216	0.249254	-0.17352	0.274764	-0.631522	0.527699	-1.08563	0.281096	-3.86213	0.000112403
0.252201	0.271912	0.927512	0.353661	0.405647	0.212865	1.90565	0.0566954	-1.08592	0.310959	-3.49217	0.000479111
0.0617866	0.283278	0.218113	0.827341	0.202209	0.26486	0.763456	0.445191	-1.08616	0.298571	-3.63787	0.000274904
-0.332174	0.333231	-0.996827	0.318848	-0.272804	0.273759	-0.996512	0.319001	-1.08913	0.315518	-3.45187	0.000556716
0.702559	0.301424	2.3308	0.0197638	0.469437	0.264883	1.77224	0.0763539	-1.08948	0.267788	-4.06846	4.7325e-05
-0.0468533	0.258247	-0.181428	0.856031	0.12077	0.217348	0.555651	0.57845	-1.09003	0.246501	-4.42201	9.77891e-06
0.325487	0.264938	1.22854	0.219244	-0.105584	0.16088	-0.656286	0.51164	-1.09053	0.378362	-2.88223	0.00394871
0.572741	0.329584	1.73777	0.0822509	0.537769	0.245366	2.1917	0.0284009	-1.09082	0.303148	-3.5983	0.000320309
-0.202789	0.295187	-0.686986	0.492091	0.37116	0.258081	1.43815	0.150391	-1.0909	0.297794	-3.66326	0.000249023
0.695584	0.295071	2.35734	0.0184063	0.483524	0.347722	1.39055	0.164362	-1.09096	0.272758	-3.99972	6.34162e-05
-0.0236075	0.248034	-0.0951786	0.924173	0.232257	0.203916	1.13898	0.25471	-1.09154	0.217663	-5.0148	5.30885e-07
-0.338749	0.257664	-1.31469	0.188613	0.290451	0.195089	1.48881	0.136536	-1.09191	0.303849	-3.5936	0.000326146
-0.13578	0.316026	-0.429648	0.667452	0.141651	0.216613	0.653936	0.513153	-1.09224	0.287106	-3.80429	0.000142211
0.199252	0.341332	0.583749	0.559389	0.236704	0.26424	0.895792	0.370364	-1.09252	0.339272	-3.22019	0.00128104
0.490847	0.353334	1.38919	0.164776	0.692316	0.324901	2.13085	0.0331012	-1.09317	0.287026	-3.8086	0.000139754
0.196812	0.365433	0.538574	0.590181	0.0518143	0.244972	0.211511	0.832489	-1.09496	0.281139	-3.89472	9.83137e-05
-0.371393	0.278297	-1.33452	0.182034	-0.215517	0.207234	-1.03997	0.298354	-1.09707	0.309932	-3.5397	0.00040058
0.039554	0.422511	0.0936163	0.925414	-0.162146	0.238115	-0.680959	0.495897	-1.0996	0.35347	-3.11088	0.00186533
-0.892316	0.253187	-3.52433	0.000424548	0.167939	0.220181	0.762734	0.445622	-1.10023	0.295727	-3.72043	0.000198883
-0.276862	0.300342	-0.921823	0.356621	0.188917	0.240313	0.786129	0.431792	-1.10259	0.300291	-3.67175	0.000240897
0.654691	0.367727	1.78037	0.0750155	-0.237037	0.2553	-0.928462	0.353168	-1.10274	0.365909	-3.01371	0.00258078
0.16584	0.324024	0.511814	0.608781	0.130456	0.238629	0.546689	0.584592	-1.10283	0.272019	-4.05423	5.03002e-05
0.276934	0.29387	0.942369	0.346004	-0.139283	0.245399	-0.567576	0.570323	-1.10369	0.271474	-4.06554	4.7921e-05
0.0165739	0.241259	0.0686975	0.94523	-0.167261	0.204195	-0.819126	0.412714	-1.10419	0.330999	-3.33591	0.000850194
-0.0795728	0.307298	-0.258943	0.795679	0.0698988	0.20866	0.33499	0.737633	-1.10428	0.285614	-3.86634	0.000110483
0.808418	0.338912	2.38533	0.0170636	0.0488177	0.228783	0.21338	0.831031	-1.10446	0.305895	-3.61059	0.000305501
-0.0127662	0.213295	-0.0598524	0.952273	0.330049	0.221258	1.49169	0.13578	-1.1046	0.310844	-3.55356	0.00038006
0.0122783	0.326197	0.0376406	0.969974	0.381713	0.182966	2.08625	0.0369561	-1.10536	0.331117	-3.33826	0.000843038
-0.620247	0.262326	-2.36441	0.0180586	-0.131756	0.20735	-0.635427	0.52515	-1.10559	0.269701	-4.0993	4.14408e-05
-0.64665	0.272271	-2.37503	0.0175477	0.160652	0.25684	0.625496	0.531646	-1.10593	0.330966	-3.34152	0.000833208
0.581936	0.293014	1.98604	0.0470289	0.376758	0.189073	1.99266	0.0462985	-1.10599	0.257135	-4.30122	1.69861e-05
0.145395	0.297751	0.488313	0.625328	0.11425	0.25676	0.444969	0.656342	-1.10714	0.330011	-3.35485	0.000794089
0.0405033	0.306742	0.132043	0.89495	0.160921	0.231974	0.6937	0.48787	-1.10748	0.335936	-3.29669	0.000978303
0.622749	0.346336	1.79811	0.0721601	0.451477	0.196965	2.29217	0.0218956	-1.10974	0.268768	-4.12897	3.64394e-05
0.708978	0.266765	2.65769	0.00786787	0.186786	0.188538	0.990707	0.321829	-1.10994	0.279284	-3.97424	7.06047e-05
-0.0689579	0.319651	-0.215729	0.829199	0.190838	0.248931	0.766633	0.4433	-1.11025	0.318809	-3.48248	0.000496801
-0.125144	0.311005	-0.402386	0.6874	-0.0602418	0.231853	-0.259827	0.794997	-1.11081	0.293865	-3.77998	0.000156838
-0.349918	0.349074	-1.00242	0.316142	0.0702055	0.218369	0.321499	0.747832	-1.11095	0.359523	-3.09007	0.00200111
-0.122144	0.328289	-0.372062	0.709846	0.288993	0.256427	1.127	0.259743	-1.11147	0.310153	-3.58363	0.000338852
0.0183936	0.188866	0.0973897	0.922417	0.254077	0.195046	1.30265	0.192695	-1.11217	0.296044	-3.75678	0.000172116
0.0126451	0.285192	0.0443388	0.964634	-0.0461319	0.288628	-0.159832	0.873014	-1.11253	0.294893	-3.77267	0.000161511
0.490794	0.426602	1.15047	0.249949	0.401125	0.323548	1.23977	0.21506	-1.11438	0.266252	-4.18545	2.84605e-05
0.111632	0.306386	0.36435	0.715596	-0.119908	0.253484	-0.473038	0.636186	-1.11442	0.273473	-4.07507	4.6001e-05
-0.165369	0.231979	-0.712861	0.475932	0.527037	0.235664	2.23639	0.0253263	-1.11454	0.335826	-3.31881	0.000904018
0.0320201	0.223337	0.143371	0.885997	-0.278658	0.200199	-1.3919	0.163951	-1.11619	0.317622	-3.51422	0.00044105
0.0562542	0.258104	0.217951	0.827467	0.286419	0.193972	1.4766	0.139782	-1.11622	0.307664	-3.62804	0.000285584
-0.478454	0.24626	-1.94288	0.0520303	0.326866	0.206928	1.57961	0.114196	-1.11714	0.286446	-3.89998	9.62011e-05
0.107111	0.258066	0.415053	0.678103	0.263088	0.351912	0.747598	0.454703	-1.11784	0.298977	-3.73888	0.000184841
0.062009	0.209537	0.295933	0.767281	0.536026	0.276266	1.94025	0.052349	-1.11857	0.298613	-3.74589	0.000179757
-0.22269	0.323319	-0.688762	0.490973	0.0769592	0.208521	0.369071	0.712075	-1.1198	0.337426	-3.31866	0.000904496
-0.135204	0.349355	-0.387009	0.698749	0.309336	0.244637	1.26447	0.206062	-1.12063	0.262448	-4.26993	1.95537e-05
-0.254776	0.269386	-0.945768	0.344267	0.119389	0.176093	0.677989	0.497779	-1.12088	0.286856	-3.90746	9.32714e-05
-0.136686	0.261545	-0.522611	0.601245	0.799613	0.315584	2.53375	0.0112848	-1.12113	0.283747	-3.95118	7.77662e-05
0.570832	0.272698	2.09327	0.0363248	0.256663	0.311553	0.823816	0.410044	-1.12188	0.323363	-3.46941	0.000521598
-0.105571	0.308068	-0.342686	0.731834	0.0876826	0.234331	0.374183	0.708268	-1.12289	0.262201	-4.28256	1.84753e-05
0.105466	0.257408	0.409724	0.682008	0.053017	0.210375	0.252013	0.801031	-1.12397	0.346192	-3.24667	0.00116765
0.153824	0.223008	0.689772	0.490338	0.616464	0.20497	3.00759	0.00263331	-1.12575	0.28283	-3.98031	6.88254e-05
0.348755	0.297683	1.17157	0.241371	0.398452	0.279162	1.42731	0.15349	-1.12623	0.289308	-3.89284	9.90769e-05
0.252357	0.289322	0.872233	0.383081	0.432078	0.250547	1.72454	0.08461	-1.12636	0.28974	-3.88748	0.000101291
-0.00493121	0.324352	-0.0152033	0.98787	-0.130838	0.2571	-0.5089	0.610822	-1.12695	0.294896	-3.82153	0.000132626
0.616716	0.306716	2.0107	0.0443567	-0.374186	0.259428	-1.44235	0.149204	-1.12747	0.276859	-4.07235	4.65422e-05
-0.106711	0.239046	-0.446403	0.655306	0.58763	0.286289	2.05258	0.0401135	-1.12905	0.377978	-2.98708	0.00281659
-0.444434	0.243088	-1.82828	0.0675077	0.0409	0.189432	0.215909	0.829059	-1.12939	0.306861	-3.68045	0.000232824
0.445207	0.266307	1.67178	0.0945674	0.594901	0.232182	2.56221	0.0104007	-1.132	0.290766	-3.89317	9.89408e-05
0.5905	0.297854	1.98252	0.0474216	0.451701	0.27201	1.6606	0.0967929	-1.13211	0.334249	-3.38702	0.000706563
0.123328	0.333908	0.369347	0.711869	0.266326	0.278947	0.954755	0.339702	-1.13348	0.304716	-3.7198	0.000199378
0.0124336	0.23209	0.0535722	0.957276	0.199252	0.324625	0.613792	0.539353	-1.13355	0.332261	-3.41162	0.00064577
-0.341595	0.328533	-1.03976	0.298452	0.256765	0.209159	1.22761	0.219594	-1.13424	0.26943	-4.20978	2.55621e-05
0.0705796	0.302647	0.233207	0.815601	0.00709184	0.287713	0.024649	0.980335	-1.13562	0.322807	-3.51795	0.000434887
-0.227844	0.214601	-1.06171	0.288367	0.592981	0.271637	2.18299	0.0290368	-1.13687	0.297996	-3.81504	0.000136162
0.0833465	0.239701	0.34771	0.728058	-0.112281	0.207199	-0.5419	0.587887	-1.13725	0.347585	-3.27186	0.00106841
-0.144261	0.238896	-0.603866	0.545933	0.256075	0.203356	1.25925	0.207941	-1.13811	0.295085	-3.85687	0.000114847
0.489936	0.282841	1.7322	0.0832386	0.148012	0.260538	0.568102	0.569965	-1.13875	0.297168	-3.83202	0.000127096
-0.645883	0.36968	-1.74714	0.0806125	0.817592	0.397596	2.05634	0.0397501	-1.13927	0.260628	-4.37126	1.2353e-05
-0.0738414	0.397945	-0.185557	0.852792	0.219988	0.26279	0.837126	0.402522	-1.13994	0.293126	-3.8889	0.000100699
0.116119	0.23831	0.487262	0.626073	0.234433	0.200491	1.16929	0.242287	-1.14008	0.314992	-3.61941	0.000295273
-0.0888326	0.271414	-0.327296	0.743444	0.096334	0.214243	0.449648	0.652964	-1.14021	0.28454	-4.00721	6.14399e-05
0.0343469	0.250712	0.136998	0.891033	0.294635	0.208624	1.41228	0.157868	-1.1403	0.350665	-3.25182	0.0011467
0.206456	0.235552	0.87648	0.380769	-0.253036	0.24628	-1.02743	0.304218	-1.14036	0.31614	-3.60715	0.000309584
-0.636327	0.301877	-2.1079	0.0350392	0.0851027	0.262424	0.324295	0.745715	-1.14301	0.286457	-3.99017	6.60254e-05
0.445843	0.333694	1.33608	0.181522	-0.143842	0.225266	-0.638543	0.52312	-1.14392	0.289505	-3.95131	7.77235e-05
0.254282	0.247913	1.02569	0.305036	0.471803	0.223264	2.11321	0.0345828	-1.14426	0.343385	-3.33229	0.000861344
-0.0598385	0.27758	-0.215572	0.829321	0.0947195	0.245635	0.38561	0.699785	-1.14477	0.255872	-4.47398	7.67753e-06
-0.210789	0.336196	-0.626983	0.53067	0.175962	0.243173	0.723607	0.469307	-1.14523	0.27941	-4.09873	4.15431e-05
-0.126835	0.261205	-0.485577	0.627267	0.142328	0.317743	0.447935	0.6542	-1.14584	0.318644	-3.59598	0.000323177
0.130034	0.333609	0.38978	0.696699	0.392264	0.239869	1.63532	0.101981	-1.14618	0.308109	-3.72005	0.00019918
-0.0415467	0.339854	-0.122249	0.902702	0.477446	0.287994	1.65783	0.0973515	-1.14626	0.281065	-4.07828	4.53692e-05
0.238725	0.275976	0.865021	0.387027	0.0444319	0.211782	0.209801	0.833823	-1.14683	0.275322	-4.16541	3.10795e-05
-0.0381581	0.238864	-0.159748	0.873079	0.492461	0.280044	1.75851	0.0786601	-1.1476	0.309182	-3.71172	0.000205853
0.289352	0.258969	1.11732	0.263856	-0.327565	0.214272	-1.52873	0.126331	-1.14814	0.327825	-3.50229	0.000461282
-1.0724	0.353331	-3.03513	0.00240435	0.00783945	0.204916	0.038257	0.969483	-1.15006	0.314219	-3.66006	0.000252158
-0.174876	0.300273	-0.582388	0.560305	-0.512058	0.221895	-2.30766	0.0210179	-1.15199	0.318483	-3.6171	0.000297917
-0.0403886	0.272555	-0.148185	0.882197	0.747485	0.266106	2.80898	0.00496986	-1.15334	0.318219	-3.62436	0.000289681
0.278159	0.326107	0.852969	0.393676	-0.0380999	0.317417	-0.120031	0.904458	-1.15426	0.303477	-3.80346	0.00014269
-0.444789	0.412799	-1.0775	0.281259	0.139002	0.394003	0.352795	0.724242	-1.15667	0.320738	-3.60629	0.000310603
-0.146252	0.361448	-0.404627	0.685751	-0.051361	0.233458	-0.220001	0.82587	-1.15741	0.274945	-4.20962	2.55801e-05
-0.0123808	0.279784	-0.0442513	0.964704	0.131202	0.170451	0.769734	0.441458	-1.15775	0.293619	-3.94305	8.04533e-05
-0.0290607	0.339459	-0.0856086	0.931778	0.569511	0.228708	2.49012	0.0127699	-1.15882	0.306151	-3.78513	0.000153631
0.19268	0.221904	0.868307	0.385227	0.246299	0.25485	0.966447	0.333821	-1.15883	0.335956	-3.44936	0.000561926
-0.0368628	0.300428	-0.122701	0.902344	-0.360369	0.207281	-1.73856	0.0821128	-1.15981	0.298186	-3.88954	0.000100436
-0.282075	0.336461	-0.838358	0.40183	0.582414	0.260962	2.23179	0.0256287	-1.16422	0.319641	-3.64229	0.000270228
0.168754	0.326179	0.517366	0.604901	-0.0719956	0.276686	-0.260207	0.794704	-1.16453	0.32846	-3.54544	0.000391965
0.0946668	0.289699	0.326776	0.743837	-0.118407	0.223734	-0.529233	0.596644	-1.16461	0.275745	-4.2235	2.40532e-05
-0.474339	0.285801	-1.65968	0.0969786	0.156538	0.230538	0.67901	0.497131	-1.16588	0.307279	-3.79421	0.000148114
-0.17777	0.244989	-0.725624	0.468069	0.107773	0.205564	0.52428	0.600084	-1.16778	0.356634	-3.27444	0.00105871
-0.385757	0.219864	-1.75453	0.0793397	0.340281	0.284297	1.19692	0.231338	-1.17152	0.278106	-4.2125	2.52554e-05
0.387475	0.32558	1.19011	0.234004	0.634833	0.232981	2.72482	0.00643358	-1.17335	0.265311	-4.42255	9.75443e-06
0.309839	0.30607	1.01232	0.311387	0.351288	0.181066	1.94011	0.0523659	-1.1734	0.276028	-4.25101	2.1281e-05
-0.0207086	0.274216	-0.0755193	0.939802	-0.351743	0.207034	-1.69896	0.0893262	-1.17493	0.335394	-3.50314	0.000459808
0.362323	0.353365	1.02535	0.305197	0.0200819	0.235656	0.0852169	0.932089	-1.1757	0.2885	-4.07522	4.59707e-05
0.0834895	0.331255	0.25204	0.801011	-0.00169093	0.295933	-0.0057139	0.995441	-1.17622	0.283731	-4.14553	3.39021e-05
0.49917	0.25209	1.98013	0.0476893	0.369804	0.324635	1.13914	0.254645	-1.17685	0.306312	-3.84201	0.000122031
-0.25594	0.352075	-0.726949	0.467257	0.597753	0.354784	1.68483	0.0920206	-1.17717	0.313629	-3.75339	0.00017446
-0.367077	0.32496	-1.12961	0.258642	-0.106748	0.21285	-0.501519	0.616006	-1.17743	0.263522	-4.46804	7.89387e-06
-0.558229	0.339183	-1.64581	0.0998038	-0.371595	0.256816	-1.44693	0.147917	-1.17751	0.282937	-4.16174	3.15829e-05
0.911313	0.401709	2.26859	0.0232933	0.109009	0.268969	0.405284	0.685269	-1.17819	0.276095	-4.26735	1.97806e-05
-0.295127	0.280517	-1.05208	0.292762	0.201289	0.178494	1.12771	0.259442	-1.18205	0.325103	-3.63593	0.000276977
0.0690733	0.270063	0.255768	0.79813	0.262519	0.201276	1.30427	0.19214	-1.18369	0.362892	-3.26183	0.00110696
-0.174576	0.236846	-0.737086	0.46107	0.124908	0.200997	0.621444	0.534307	-1.18462	0.285472	-4.1497	3.3291e-05
0.280473	0.268309	1.04534	0.295867	0.362829	0.180727	2.0076	0.0446853	-1.18694	0.279193	-4.25133	2.12502e-05
0.096008	0.335753	0.285948	0.774918	-0.0539297	0.223243	-0.241574	0.80911	-1.18807	0.322402	-3.68504	0.000228667
-0.034975	0.274999	-0.127182	0.898796	-0.0587642	0.177473	-0.331117	0.740556	-1.18838	0.261236	-4.54907	5.38844e-06
-0.328707	0.348541	-0.943093	0.345633	-0.127502	0.231255	-0.551348	0.581395	-1.18911	0.326566	-3.64126	0.00027131
0.436888	0.281914	1.54972	0.121208	-0.21578	0.204073	-1.05737	0.290345	-1.18932	0.269006	-4.42119	9.8161e-06
-0.382918	0.219271	-1.74632	0.080755	0.051965	0.181698	0.285996	0.774881	-1.19162	0.302488	-3.93939	8.1689e-05
0.7964	0.320286	2.48653	0.0128996	0.76381	0.268278	2.84709	0.0044121	-1.19461	0.267431	-4.46697	7.93358e-06
-0.158224	0.325519	-0.486066	0.62692	0.38249	0.286273	1.3361	0.181516	-1.19502	0.319799	-3.73679	0.000186385
0.200414	0.385372	0.520052	0.603027	0.0876206	0.252961	0.346379	0.729058	-1.19594	0.277648	-4.30737	1.65203e-05
0.154497	0.295826	0.522255	0.601493	0.281092	0.221277	1.27032	0.203972	-1.19599	0.278932	-4.28775	1.80496e-05
0.203665	0.316094	0.644316	0.51937	0.412992	0.342158	1.20702	0.227425	-1.19645	0.37447	-3.19505	0.00139805
0.159787	0.223417	0.715198	0.474487	-0.116006	0.208315	-0.556877	0.577612	-1.19714	0.256994	-4.65823	3.18946e-06
-0.120887	0.341392	-0.354102	0.723263	0.0424244	0.24487	0.173253	0.862453	-1.19904	0.330786	-3.62482	0.000289162
0.511729	0.296822	1.72403	0.0847029	0.294508	0.218171	1.3499	0.177049	-1.20044	0.270104	-4.44435	8.81591e-06
-0.310419	0.314143	-0.988145	0.323081	-0.0463487	0.259933	-0.17831	0.858479	-1.20104	0.307249	-3.90902	9.26723e-05
0.0461218	0.309994	0.148783	0.881725	0.125431	0.23113	0.542686	0.587346	-1.20206	0.302936	-3.96803	7.24706e-05
-0.375901	0.328968	-1.14267	0.253176	0.154009	0.242554	0.634946	0.525464	-1.20229	0.242454	-4.95883	7.09175e-07
0.0763076	0.235012	0.324696	0.745411	0.238397	0.227103	1.04973	0.293841	-1.20233	0.35146	-3.42095	0.000624033
-0.426326	0.303007	-1.40699	0.159431	0.126722	0.211608	0.598852	0.549271	-1.20279	0.259895	-4.62798	3.69248e-06
-0.429752	0.306338	-1.40287	0.160655	0.168964	0.224189	0.753667	0.451049	-1.20301	0.292747	-4.10936	3.96752e-05
0.335284	0.220997	1.51714	0.129231	0.00928894	0.236427	0.0392889	0.96866	-1.20303	0.281583	-4.27238	1.934e-05
-0.0953318	0.365708	-0.260678	0.794341	0.0512674	0.364191	0.140771	0.888051	-1.20391	0.371819	-3.23789	0.00120417
0.311031	0.33805	0.920074	0.357534	0.389171	0.200339	1.94256	0.052069	-1.2043	0.274094	-4.39374	1.11416e-05
-0.0438446	0.274245	-0.159874	0.872981	0.369432	0.173614	2.1279	0.0333457	-1.20473	0.26216	-4.59542	4.31889e-06
0.453287	0.302466	1.49864	0.133968	0.486323	0.283639	1.71458	0.0864215	-1.20872	0.269761	-4.4807	7.43969e-06
0.00890915	0.210008	0.042423	0.966162	0.22171	0.243604	0.910124	0.362757	-1.209	0.331671	-3.64518	0.000267206
-0.678439	0.39958	-1.69788	0.0895303	0.58713	0.307662	1.90836	0.0563444	-1.21172	0.290429	-4.17217	3.01713e-05
-0.510467	0.194614	-2.62297	0.00871672	-0.0591608	0.207804	-0.284695	0.775878	-1.21339	0.269936	-4.49509	6.95415e-06
0.208453	0.227056	0.91807	0.358582	0.368118	0.198222	1.8571	0.063297	-1.21373	0.291073	-4.16986	3.04781e-05
-0.291084	0.233027	-1.24914	0.211613	0.491321	0.209396	2.34637	0.0189571	-1.21486	0.344378	-3.52768	0.000419211
-0.251151	0.287105	-0.874771	0.381698	0.237232	0.263055	0.901836	0.367144	-1.215	0.279753	-4.34311	1.40481e-05
0.164559	0.247872	0.663887	0.506762	0.260834	0.204693	1.27427	0.202569	-1.21684	0.302292	-4.02537	5.6885e-05
0.514566	0.241779	2.12825	0.0333167	0.1982	0.233807	0.847707	0.396601	-1.21884	0.315639	-3.8615	0.000112694
0.0111998	0.280693	0.0399005	0.968172	0.465137	0.299562	1.55272	0.120489	-1.21996	0.312937	-3.89842	9.68232e-05
-0.247053	0.259788	-0.950982	0.341613	0.0870872	0.189629	0.45925	0.646055	-1.22094	0.293683	-4.15736	3.21944e-05
-0.221283	0.247949	-0.892454	0.37215	0.780444	0.282924	2.75849	0.00580686	-1.22315	0.31392	-3.89638	9.76427e-05
-0.170439	0.262468	-0.64937	0.516099	0.452121	0.176946	2.55514	0.0106145	-1.22466	0.294043	-4.16489	3.115e-05
0.346002	0.208626	1.65847	0.0972217	-0.0188812	0.354661	-0.0532374	0.957543	-1.22513	0.281774	-4.34791	1.37442e-05
-0.104716	0.353577	-0.296163	0.767105	0.344192	0.227427	1.51342	0.130174	-1.22574	0.306933	-3.99351	6.51033e-05
0.432853	0.249155	1.73728	0.0823371	0.0832344	0.19364	0.42984	0.667312	-1.22582	0.373284	-3.28389	0.00102383
-0.317275	0.332262	-0.954896	0.339631	0.34281	0.239181	1.43326	0.151782	-1.22637	0.277732	-4.41568	1.00692e-05
-0.0930537	0.269864	-0.344817	0.730232	0.416738	0.200974	2.07359	0.0381175	-1.22767	0.339957	-3.61126	0.000304716
0.176582	0.308386	0.572601	0.566915	0.583987	0.276102	2.11511	0.0344201	-1.22877	0.347866	-3.5323	0.000411965
0.142826	0.247223	0.577721	0.563453	0.441151	0.207358	2.12749	0.0333795	-1.22973	0.330755	-3.71796	0.000200835
-0.0989008	0.206214	-0.479604	0.631509	0.353295	0.270486	1.30615	0.191502	-1.23142	0.297975	-4.13263	3.58632e-05
-0.405604	0.254029	-1.59668	0.110336	0.0250729	0.236572	0.105984	0.915595	-1.23426	0.342116	-3.60773	0.000308888
-0.13257	0.308058	-0.430341	0.666948	0.260592	0.231538	1.12548	0.260384	-1.23613	0.34339	-3.59978	0.000318484
-0.129405	0.200551	-0.645246	0.518767	0.357884	0.197142	1.81536	0.0694688	-1.23713	0.349371	-3.54101	0.000398596
-0.328674	0.243142	-1.35178	0.176447	-0.148092	0.202226	-0.732309	0.46398	-1.23951	0.281098	-4.40953	1.03595e-05
0.0595681	0.237477	0.250838	0.80194	0.198416	0.220383	0.900324	0.367948	-1.24132	0.400092	-3.10258	0.00191843
-0.0565981	0.2892	-0.195706	0.84484	-0.238992	0.199319	-1.19905	0.230509	-1.24312	0.302341	-4.11164	3.92856e-05
-0.608559	0.360641	-1.68744	0.0915191	0.0356455	0.217459	0.163918	0.869795	-1.24373	0.316746	-3.92658	8.61638e-05
0.0014299	0.193625	0.00738489	0.994108	0.137642	0.208715	0.659475	0.509591	-1.24418	0.339682	-3.66279	0.000249485
0.124762	0.243912	0.511505	0.608998	-0.0616924	0.277613	-0.222225	0.824139	-1.24535	0.361408	-3.44582	0.000569324
-0.192925	0.211801	-0.91088	0.362359	0.144339	0.198669	0.726534	0.467512	-1.24537	0.312132	-3.98988	6.61071e-05
-0.181784	0.254657	-0.713838	0.475327	0.0225294	0.236735	0.0951674	0.924182	-1.24563	0.310935	-4.00607	6.17376e-05
-0.00271626	0.275752	-0.00985036	0.992141	0.500986	0.214308	2.33769	0.0194032	-1.25125	0.290631	-4.30528	1.66772e-05
-0.605682	0.227717	-2.6598	0.00781874	0.482024	0.202465	2.38078	0.0172759	-1.25273	0.307884	-4.06883	4.72502e-05
0.683196	0.259475	2.63299	0.00846367	-0.117806	0.183106	-0.643377	0.51998	-1.25757	0.277164	-4.53726	5.69911e-06
0.00943163	0.309848	0.0304395	0.975717	-0.149702	0.26298	-0.569252	0.569185	-1.2596	0.334985	-3.76016	0.000169803
0.624905	0.367322	1.70125	0.0888969	0.299364	0.261605	1.14434	0.252484	-1.26183	0.331916	-3.80165	0.000143736
-0.0529093	0.25887	-0.204385	0.838053	0.474777	0.22178	2.14075	0.032294	-1.26211	0.317643	-3.97338	7.08602e-05
-0.400172	0.335752	-1.19187	0.233314	0.0824359	0.221958	0.371404	0.710337	-1.26364	0.306097	-4.12822	3.65587e-05
0.345324	0.28218	1.22377	0.221039	0.223963	0.205167	1.09162	0.275002	-1.26449	0.303574	-4.16534	3.10891e-05
-0.176164	0.234275	-0.751956	0.452077	-0.192016	0.196201	-0.978672	0.327742	-1.2653	0.319404	-3.96145	7.44971e-05
-0.0398982	0.328085	-0.12161	0.903208	0.187313	0.266968	0.70163	0.48291	-1.26723	0.302908	-4.18355	2.8699e-05
0.101329	0.288102	0.351711	0.725055	0.263873	0.189968	1.38904	0.164822	-1.2676	0.378409	-3.34982	0.000808649
0.547001	0.266445	2.05296	0.0400763	-0.0351819	0.233488	-0.15068	0.880228	-1.26785	0.344196	-3.68352	0.000230036
0.107726	0.199207	0.540775	0.588663	0.451191	0.214615	2.10232	0.0355251	-1.27891	0.355595	-3.59655	0.000322467
0.341315	0.230368	1.48161	0.138445	0.193761	0.223756	0.865948	0.386519	-1.27965	0.3571	-3.58343	0.000339107
-0.649293	0.304329	-2.13352	0.0328818	0.411565	0.196384	2.09572	0.0361072	-1.28092	0.351554	-3.64358	0.000268867
-0.292123	0.284261	-1.02766	0.304111	0.487625	0.2141	2.27755	0.0227531	-1.28185	0.319752	-4.00888	6.10079e-05
0.0671235	0.285035	0.235492	0.813827	0.442733	0.19028	2.32674	0.0199792	-1.28288	0.30314	-4.23196	2.31666e-05
0.223031	0.307732	0.724759	0.4686	0.265899	0.19099	1.39222	0.163857	-1.28313	0.385545	-3.32809	0.000874445
-0.606542	0.263792	-2.29932	0.021487	0.321942	0.230276	1.39807	0.162092	-1.2848	0.337331	-3.80873	0.000139684
0.0733611	0.224044	0.32744	0.743335	0.320166	0.209037	1.53162	0.125615	-1.28685	0.327718	-3.92669	8.61219e-05
0.30621	0.270856	1.13053	0.258255	0.28664	0.185337	1.54659	0.121963	-1.29358	0.344093	-3.7594	0.000170324
-0.0917595	0.242535	-0.378334	0.705182	0.206578	0.191335	1.07967	0.28029	-1.29606	0.325799	-3.9781	6.94671e-05
-0.661686	0.357229	-1.85228	0.0639863	0.040314	0.252219	0.159837	0.873009	-1.29655	0.291943	-4.4411	8.9501e-06
-0.704074	0.253015	-2.78273	0.00539031	0.21836	0.232636	0.938636	0.347918	-1.2997	0.280106	-4.64003	3.48359e-06
-0.313363	0.289838	-1.08117	0.279623	0.00116644	0.225431	0.00517428	0.995872	-1.30128	0.289634	-4.49283	7.02821e-06
0.499677	0.302827	1.65004	0.0989344	0.18221	0.207412	0.878492	0.379677	-1.30237	0.305248	-4.26659	1.9848e-05
-0.16526	0.30343	-0.544639	0.586002	0.334855	0.220874	1.51604	0.129509	-1.30242	0.320879	-4.05893	4.92988e-05
0.219736	0.44367	0.495269	0.62041	0.91347	0.386361	2.36429	0.0180646	-1.30406	0.319089	-4.0868	4.37355e-05
0.817093	0.269134	3.03601	0.00239732	0.168463	0.188904	0.891791	0.372505	-1.30589	0.321502	-4.06185	4.86849e-05
-0.357028	0.20594	-1.73365	0.0829794	0.42164	0.254061	1.6596	0.0969948	-1.30884	0.36942	-3.54297	0.00039565
0.659241	0.348304	1.89272	0.0583954	-0.0417281	0.258666	-0.161321	0.871841	-1.31647	0.288621	-4.56123	5.08537e-06
0.184992	0.261118	0.708461	0.478659	-0.0319811	0.325841	-0.0981495	0.921814	-1.31669	0.340222	-3.87007	0.000108802
0.118775	0.361881	0.328215	0.742749	0.382191	0.261517	1.46144	0.143895	-1.32279	0.34464	-3.83819	0.000123946
-0.313942	0.253343	-1.23919	0.215273	0.473421	0.229867	2.05954	0.0394426	-1.32347	0.289982	-4.56395	5.01993e-06
0.205935	0.320403	0.642739	0.520394	0.115889	0.289508	0.400296	0.688939	-1.32641	0.353335	-3.75396	0.000174061
0.32464	0.408439	0.79483	0.426713	0.497222	0.320617	1.55083	0.120942	-1.32811	0.319452	-4.15745	3.21815e-05
0.450557	0.240395	1.87423	0.0608984	0.289173	0.209881	1.3778	0.168265	-1.32971	0.363202	-3.66109	0.000251148
-0.48223	0.306653	-1.57256	0.115821	-0.0390873	0.285493	-0.136912	0.891101	-1.33379	0.358828	-3.71708	0.000201538
-0.803327	0.264208	-3.04052	0.00236174	0.177653	0.228298	0.778165	0.436472	-1.33421	0.334682	-3.9865	6.7054e-05
-0.21113	0.256752	-0.822313	0.410899	0.297045	0.176351	1.6844	0.0921052	-1.33673	0.297266	-4.49673	6.90055e-06
0.0897603	0.281288	0.319105	0.749647	0.140211	0.334857	0.418718	0.675422	-1.33723	0.334766	-3.99453	6.48233e-05
0.379233	0.226853	1.67172	0.0945801	0.335267	0.18463	1.81589	0.0693871	-1.34058	0.324189	-4.13516	3.54701e-05
0.181124	0.25644	0.706302	0.48	0.266346	0.226132	1.17783	0.238864	-1.3471	0.351738	-3.82984	0.000128226
-0.100645	0.219271	-0.458997	0.646236	-0.00831053	0.168277	-0.0493859	0.960612	-1.34844	0.408834	-3.29826	0.000972873
0.0264977	0.216324	0.122491	0.90251	0.343896	0.237723	1.44663	0.148002	-1.3493	0.296889	-4.5448	5.49862e-06
-0.0544841	0.203214	-0.268112	0.788613	0.303913	0.246615	1.23234	0.217823	-1.35006	0.321487	-4.19941	2.67608e-05
-0.0130948	0.282541	-0.0463465	0.963034	-0.235264	0.221468	-1.06229	0.288103	-1.35272	0.30149	-4.48678	7.23083e-06
0.145929	0.263316	0.5542	0.579442	0.601843	0.251406	2.39391	0.0166696	-1.35697	0.290048	-4.67845	2.89049e-06
-0.12428	0.357385	-0.347749	0.728029	0.0567763	0.27896	0.203528	0.838722	-1.36106	0.353446	-3.85083	0.000117718
0.258783	0.224522	1.15259	0.249077	0.154616	0.19374	0.798062	0.424835	-1.36106	0.314156	-4.33245	1.47461e-05
-0.140614	0.295708	-0.475517	0.634418	0.264236	0.266714	0.990708	0.321828	-1.36113	0.317468	-4.28747	1.80724e-05
-0.252647	0.216077	-1.16924	0.242305	0.22387	0.200304	1.11765	0.263715	-1.36216	0.260421	-5.23062	1.68942e-07
0.0713862	0.284796	0.250657	0.802079	0.249801	0.212742	1.1742	0.240315	-1.36481	0.295388	-4.62041	3.82989e-06
0.436726	0.271508	1.60852	0.107721	0.0385869	0.258488	0.149279	0.881333	-1.36636	0.263951	-5.17659	2.25975e-07
-0.0592822	0.229618	-0.258177	0.79627	0.420807	0.276899	1.51971	0.128583	-1.36657	0.327128	-4.17748	2.94761e-05
-0.345708	0.302397	-1.14322	0.252946	0.0705048	0.234938	0.300099	0.764101	-1.368	0.316465	-4.32275	1.54099e-05
0.087038	0.269747	0.322666	0.746949	0.361552	0.183469	1.97064	0.0487647	-1.37525	0.31264	-4.39882	1.08841e-05
0.226513	0.22953	0.986855	0.323714	0.101101	0.211472	0.47808	0.632593	-1.37545	0.292221	-4.70687	2.5155e-06
-0.517363	0.27314	-1.89413	0.0582073	-0.0032526	0.214177	-0.0151865	0.987883	-1.376	0.33052	-4.16315	3.13887e-05
-0.151028	0.270282	-0.558779	0.576313	0.292963	0.213316	1.37337	0.169636	-1.37638	0.348098	-3.95401	7.68533e-05
-0.42015	0.399925	-1.05057	0.293456	0.0364475	0.18325	0.198895	0.842345	-1.37921	0.355442	-3.88025	0.000104349
-0.181989	0.260634	-0.698254	0.485018	0.431746	0.212179	2.03482	0.0418687	-1.38092	0.257965	-5.35312	8.64487e-08
0.189611	0.228349	0.830358	0.406337	0.212949	0.251488	0.846757	0.39713	-1.38272	0.296833	-4.65825	3.18911e-06
0.193656	0.252699	0.766351	0.443468	0.132089	0.193879	0.6813	0.495682	-1.38567	0.305812	-4.53111	5.86743e-06
-0.420674	0.297641	-1.41336	0.15755	0.724339	0.253151	2.86129	0.0042192	-1.38641	0.26509	-5.22997	1.69539e-07
0.262985	0.229869	1.14406	0.252598	0.0858509	0.245412	0.349823	0.726472	-1.38846	0.285158	-4.8691	1.12107e-06
0.103808	0.320412	0.323981	0.745952	0.155567	0.295244	0.526911	0.598256	-1.38947	0.408483	-3.40154	0.000670077
0.108844	0.258325	0.421344	0.673504	0.116238	0.197481	0.588602	0.556129	-1.39042	0.31556	-4.4062	1.05201e-05
-0.297315	0.393122	-0.756291	0.449475	0.21973	0.212654	1.03327	0.301476	-1.39298	0.319158	-4.36454	1.27391e-05
0.34553	0.281306	1.22831	0.219331	0.0252036	0.204804	0.123062	0.902058	-1.39474	0.343508	-4.0603	4.90105e-05
-0.0790507	0.257233	-0.307312	0.758606	0.347707	0.184221	1.88745	0.0591	-1.39646	0.294496	-4.74185	2.11777e-06
-0.111049	0.29118	-0.381374	0.702926	0.240559	0.198898	1.20946	0.226486	-1.40273	0.271974	-5.1576	2.50136e-07
0.134943	0.231301	0.583408	0.559619	0.440751	0.220583	1.99812	0.0457035	-1.40459	0.335837	-4.18236	2.885e-05
0.142002	0.281451	0.504536	0.613885	0.223538	0.208551	1.07186	0.283782	-1.4058	0.298538	-4.70895	2.49001e-06
-0.069389	0.293114	-0.23673	0.812866	0.609556	0.19845	3.07158	0.00212932	-1.41013	0.300142	-4.6982	2.62459e-06
-0.0147266	0.33728	-0.0436629	0.965173	-0.066621	0.282286	-0.236005	0.813429	-1.4113	0.300285	-4.69989	2.60306e-06
0.145517	0.264249	0.550681	0.581852	0.427903	0.199606	2.14374	0.0320534	-1.41294	0.31563	-4.47657	7.58534e-06
0.286299	0.250673	1.14212	0.253404	0.52337	0.244216	2.14306	0.0321085	-1.41384	0.312743	-4.52079	6.16105e-06
0.0290218	0.315074	0.0921111	0.92661	0.0092678	0.252422	0.0367155	0.970712	-1.41636	0.291535	-4.85828	1.18412e-06
0.101436	0.21372	0.474622	0.635056	0.750585	0.297469	2.52323	0.0116281	-1.42247	0.296844	-4.79197	1.65154e-06
0.148565	0.257624	0.576672	0.564161	-0.12565	0.201904	-0.622327	0.533727	-1.42372	0.323202	-4.40504	1.05765e-05
-0.185119	0.322307	-0.574356	0.565727	0.0454535	0.230716	0.19701	0.843819	-1.43115	0.337895	-4.23548	2.28061e-05
-0.489746	0.306254	-1.59915	0.109788	0.140026	0.208523	0.671514	0.501893	-1.44349	0.363019	-3.97636	6.99779e-05
0.255128	0.217987	1.17038	0.241846	0.587366	0.244206	2.40521	0.0161631	-1.45618	0.288992	-5.03882	4.68412e-07
0.434795	0.272331	1.59657	0.110362	0.598534	0.233759	2.56047	0.010453	-1.45962	0.338249	-4.31522	1.59446e-05
-0.0578302	0.278454	-0.207683	0.835476	0.0939905	0.178357	0.52698	0.598208	-1.46659	0.290322	-5.05161	4.38111e-07
-0.185506	0.262055	-0.707888	0.479015	0.825256	0.22156	3.72476	0.000195503	-1.47565	0.338955	-4.35351	1.33973e-05
-0.110316	0.237055	-0.465358	0.641675	0.207902	0.174137	1.1939	0.232519	-1.4762	0.288714	-5.11303	3.17036e-07
0.165986	0.213491	0.777483	0.436874	0.325492	0.195018	1.66904	0.0951098	-1.47944	0.299709	-4.93627	7.96311e-07
-0.461187	0.256208	-1.80005	0.0718531	-0.108661	0.20246	-0.536703	0.591473	-1.48107	0.323098	-4.58396	4.56243e-06
-0.293967	0.308152	-0.953965	0.340101	0.453763	0.284514	1.59487	0.110741	-1.50167	0.340102	-4.41536	1.00844e-05
-0.214596	0.312223	-0.687315	0.491884	-0.0854951	0.302894	-0.28226	0.777744	-1.5078	0.341177	-4.41941	9.89729e-06
-0.258885	0.38567	-0.67126	0.502055	0.399751	0.243037	1.64482	0.100008	-1.52389	0.359287	-4.24142	2.22105e-05
-0.520292	0.310538	-1.67545	0.0938454	0.0802565	0.238824	0.336048	0.736835	-1.53445	0.344704	-4.45151	8.52667e-06
0.0486385	0.235486	0.206545	0.836365	0.391517	0.226643	1.72746	0.0840854	-1.54217	0.362422	-4.25518	2.08877e-05
0.459015	0.270735	1.69544	0.0899916	-0.152645	0.16207	-0.941846	0.346272	-1.57737	0.323753	-4.87213	1.10399e-06
0.456021	0.366218	1.24522	0.213052	0.309794	0.220633	1.40412	0.160284	-1.5804	0.351455	-4.49674	6.90038e-06
0.546159	0.2924	1.86785	0.0617832	0.175414	0.192951	0.909109	0.363293	-1.61044	0.346351	-4.64974	3.32355e-06
0.463159	0.328844	1.40845	0.158998	0.408617	0.210374	1.94234	0.0520962	-1.62014	0.382435	-4.23639	2.27146e-05
-0.412257	0.260007	-1.58556	0.112839	0.286815	0.224858	1.27554	0.202118	-1.63477	0.296466	-5.5142	3.5038e-08
-0.0391965	0.217895	-0.179887	0.857241	0.456863	0.215993	2.11518	0.0344145	-1.72231	0.363739	-4.73501	2.19047e-06
