# Supplementary material for: Longitudinal deep sequencing informs vector selection and future deployment strategies for transmissible vaccines
Source: PLoS Biol. 2022 Apr 19;20(4):e3001580. doi: 10.1371/journal.pbio.3001580 (PMC9017877; doi:10.1371/journal.pbio.3001580)
Supplement: S3 Data — (XLSX) [file pbio.3001580.s012.xlsx]

## Sheet: DrBHV_Fst_a_distance_matrix
	G1	G2	G4	G5	G6	G7	G8	G9	G10	G11	G12	G13	G14	G15	G16	G17
G1	0	0.639315	0.876701	0.840657	0.873119	0.484191	0.341605	0.566901	0.330681	0.370082	0.240794	0.468183	0.522122	0.451372	0.441482	0.310857
G2	0.639315	0	0.24723	0.247346	0.173038	0.797506	0.615966	0.167806	0.638395	0.673637	0.530929	0.731073	0.742869	0.690452	0.702206	0.57566
G4	0.876701	0.24723	0	0.333424	0.413093	1.04457	0.808724	0.256522	0.91734	0.913971	0.73536	0.987217	1.01619	0.865743	0.891816	0.802268
G5	0.840657	0.247346	0.333424	0	0.486415	1.01992	0.777229	0.323351	0.884145	0.880335	0.704172	0.946807	0.967713	0.81985	0.843563	0.765808
G6	0.873119	0.173038	0.413093	0.486415	0	1.03199	0.804311	0.334696	0.91618	0.902328	0.728371	0.99847	1.02442	0.859833	0.887417	0.796516
G7	0.484191	0.797506	1.04457	1.01992	1.03199	0	0.373865	0.722385	0.623328	0.692882	0.525138	0.551726	0.610117	0.48822	0.428129	0.586048
G8	0.341605	0.615966	0.808724	0.777229	0.804311	0.373865	0	0.549689	0.358176	0.489779	0.303234	0.334689	0.34956	0.235807	0.320588	0.417925
G9	0.566901	0.167806	0.256522	0.323351	0.334696	0.722385	0.549689	0	0.626121	0.63948	0.498157	0.661229	0.675439	0.631623	0.623704	0.572062
G10	0.330681	0.638395	0.91734	0.884145	0.91618	0.623328	0.358176	0.626121	0	0.248472	0.17653	0.520092	0.582048	0.469169	0.526642	0.289839
G11	0.370082	0.673637	0.913971	0.880335	0.902328	0.692882	0.489779	0.63948	0.248472	0	0.228752	0.625093	0.661333	0.585618	0.57748	0.340372
G12	0.240794	0.530929	0.73536	0.704172	0.728371	0.525138	0.303234	0.498157	0.17653	0.228752	0	0.436012	0.440448	0.405703	0.438914	0.206547
G13	0.468183	0.731073	0.987217	0.946807	0.99847	0.551726	0.334689	0.661229	0.520092	0.625093	0.436012	0	0.289223	0.200599	0.206177	0.572834
G14	0.522122	0.742869	1.01619	0.967713	1.02442	0.610117	0.34956	0.675439	0.582048	0.661333	0.440448	0.289223	0	0.235104	0.196013	0.600507
G15	0.451372	0.690452	0.865743	0.81985	0.859833	0.48822	0.235807	0.631623	0.469169	0.585618	0.405703	0.200599	0.235104	0	0.173414	0.542595
G16	0.441482	0.702206	0.891816	0.843563	0.887417	0.428129	0.320588	0.623704	0.526642	0.57748	0.438914	0.206177	0.196013	0.173414	0	0.564618
G17	0.310857	0.57566	0.802268	0.765808	0.796516	0.586048	0.417925	0.572062	0.289839	0.340372	0.206547	0.572834	0.600507	0.542595	0.564618	0

## Sheet: DrBHV_Fst_a_plotxy
x	y	Group
-0.551949	0.333787	1
1.06536	0.107047	2
1.53669	-0.150387	4
1.39311	-0.139883	5
1.47954	-0.133644	6
-0.526462	-0.315553	7
-0.625769	-0.0426528	8
0.838639	0.0717235	9
-0.546769	0.522526	10
-0.376282	0.572704	11
-0.481813	0.519733	12
-0.75383	-0.467142	13
-0.723662	-0.542479	14
-0.698696	-0.40608	15
-0.713766	-0.466134	16
-0.314329	0.536434	17

## Sheet: DrBHV_Fst_b_distance_matrix
	G1	G2	G4	G5	G6	G7	G8	G9	G10	G11	G12	G13	G14	G15	G16	G17
G1	0	0.543747	0.707625	0.638805	0.741602	0.491446	0.482532	0.587459	0.518578	0.449821	0.358441	0.567983	0.516371	0.49256	0.497585	0.43649
G2	0.543747	0	0.277769	0.253067	0.219566	0.658131	0.59599	0.171202	0.521944	0.419837	0.322989	0.634989	0.555996	0.602462	0.573666	0.413986
G4	0.707625	0.277769	0	0.454835	0.418698	0.811103	0.735958	0.240538	0.750856	0.581357	0.48134	0.786843	0.711855	0.698392	0.678838	0.580739
G5	0.638805	0.253067	0.454835	0	0.510266	0.758016	0.68264	0.326475	0.708538	0.523706	0.44445	0.749521	0.65224	0.63963	0.616659	0.516114
G6	0.741602	0.219566	0.418698	0.510266	0	0.848578	0.764122	0.337343	0.80052	0.572162	0.486998	0.872148	0.8001	0.742997	0.719883	0.623073
G7	0.491446	0.658131	0.811103	0.758016	0.848578	0	0.353802	0.681998	0.625061	0.455938	0.503194	0.503789	0.492079	0.375495	0.343875	0.64073
G8	0.482532	0.59599	0.735958	0.68264	0.764122	0.353802	0	0.628025	0.582266	0.495576	0.478186	0.542427	0.467434	0.387243	0.404769	0.559437
G9	0.587459	0.171202	0.240538	0.326475	0.337343	0.681998	0.628025	0	0.64955	0.486295	0.428442	0.676695	0.6148	0.631073	0.592868	0.535967
G10	0.518578	0.521944	0.750856	0.708538	0.80052	0.625061	0.582266	0.64955	0	0.324617	0.336711	0.622326	0.58352	0.568893	0.546615	0.465813
G11	0.449821	0.419837	0.581357	0.523706	0.572162	0.455938	0.495576	0.486295	0.324617	0	0.291013	0.482991	0.436534	0.455063	0.393948	0.49775
G12	0.358441	0.322989	0.48134	0.44445	0.486998	0.503194	0.478186	0.428442	0.336711	0.291013	0	0.531726	0.464116	0.475183	0.473082	0.291495
G13	0.567983	0.634989	0.786843	0.749521	0.872148	0.503789	0.542427	0.676695	0.622326	0.482991	0.531726	0	0.362011	0.375853	0.289229	0.610228
G14	0.516371	0.555996	0.711855	0.65224	0.8001	0.492079	0.467434	0.6148	0.58352	0.436534	0.464116	0.362011	0	0.303252	0.267282	0.542155
G15	0.49256	0.602462	0.698392	0.63963	0.742997	0.375495	0.387243	0.631073	0.568893	0.455063	0.475183	0.375853	0.303252	0	0.20198	0.561448
G16	0.497585	0.573666	0.678838	0.616659	0.719883	0.343875	0.404769	0.592868	0.546615	0.393948	0.473082	0.289229	0.267282	0.20198	0	0.584975
G17	0.43649	0.413986	0.580739	0.516114	0.623073	0.64073	0.559437	0.535967	0.465813	0.49775	0.291495	0.610228	0.542155	0.561448	0.584975	0

## Sheet: DR_host_MicroSat_distance_mat
	G1	G2	G4	G5	G6	G7	G8	G9	G10	G11	G12	G13	G14	G15	G16	G17
G1	0	0.098	0.124	0.126	0.163	0.053	0.054	0.138	0.056	0.061	0.03	0.081	0.102	0.101	0.107	0.022
G2	0.098	0	0.017	0.014	0.04	0.11	0.112	0.023	0.129	0.113	0.088	0.083	0.116	0.119	0.109	0.119
G4	0.124	0.017	0	0.016	0.054	0.142	0.137	0.027	0.166	0.145	0.113	0.099	0.127	0.147	0.123	0.149
G5	0.126	0.014	0.016	0	0.04	0.136	0.139	0.013	0.162	0.139	0.117	0.102	0.135	0.135	0.126	0.148
G6	0.163	0.04	0.054	0.04	0	0.164	0.16	0.039	0.199	0.174	0.145	0.123	0.156	0.184	0.144	0.196
G7	0.053	0.11	0.142	0.136	0.164	0	0.026	0.149	0.045	0.04	0.057	0.057	0.082	0.075	0.076	0.073
G8	0.054	0.112	0.137	0.139	0.16	0.026	0	0.158	0.058	0.067	0.06	0.063	0.09	0.098	0.095	0.084
G9	0.138	0.023	0.027	0.013	0.039	0.149	0.158	0	0.177	0.148	0.13	0.109	0.139	0.158	0.132	0.163
G10	0.056	0.129	0.166	0.162	0.199	0.045	0.058	0.177	0	0.014	0.054	0.063	0.082	0.093	0.082	0.071
G11	0.061	0.113	0.145	0.139	0.174	0.04	0.067	0.148	0.014	0	0.058	0.055	0.073	0.076	0.07	0.077
G12	0.03	0.088	0.113	0.117	0.145	0.057	0.06	0.13	0.054	0.058	0	0.069	0.089	0.105	0.099	0.042
G13	0.081	0.083	0.099	0.102	0.123	0.057	0.063	0.109	0.063	0.055	0.069	0	0.016	0.025	0.028	0.094
G14	0.102	0.116	0.127	0.135	0.156	0.082	0.09	0.139	0.082	0.073	0.089	0.016	0	0.038	0.032	0.112
G15	0.101	0.119	0.147	0.135	0.184	0.075	0.098	0.158	0.093	0.076	0.105	0.025	0.038	0	0.031	0.12
G16	0.107	0.109	0.123	0.126	0.144	0.076	0.095	0.132	0.082	0.07	0.099	0.028	0.032	0.031	0	0.112
G17	0.022	0.119	0.149	0.148	0.196	0.073	0.084	0.163	0.071	0.077	0.042	0.094	0.112	0.12	0.112	0

## Sheet: DR_host_MicroSat_plotxy
x	y	Group
0.109057	-0.100775	1
-0.186432	-0.0160427	2
-0.242058	-0.00831851	4
-0.249555	-0.00746873	5
-0.299623	-0.00424321	6
0.142588	-0.0257284	7
0.119336	-0.0439765	8
-0.274568	-0.00573979	9
0.182331	-0.0362103	10
0.149502	-0.0105095	11
0.0891337	-0.0800974	12
0.0767231	0.0938107	13
0.0882641	0.114804	14
0.102939	0.121108	15
0.0734277	0.118878	16
0.118934	-0.109491	17

## Sheet: LCD_linear_distance matrix
	G1	G2	G4	G5	G6	G7	G8	G9	G10	G11	G12	G13	G14	G15	G16	G17
G1	0	536413	769877	558121	484120	135978	131213	557779	395396	303858	189257	180549	180888	180364	183086	100689
G2	536413	0	524172	113646	87201.1	670270	665505	312075	652777	559685	470333	714841	715180	714656	717378	480092
G4	769877	524172	0	545880	471879	903734	898968	239703	886240	793148	703797	948305	948643	948119	950841	713556
G5	558121	113646	545880	0	106451	691978	687213	333783	674485	581393	492041	736550	736888	736364	739086	501800
G6	484120	87201.1	471879	106451	0	617977	613211	259782	600483	507391	418040	662548	662886	662362	665085	427799
G7	135978	670270	903734	691978	617977	0	35066.2	691636	529253	437714	323114	130899	131237	130713	133435	234546
G8	131213	665505	898968	687213	613211	35066.2	0	686871	524488	432949	318348	115958	116296	115772	118494	229781
G9	557779	312075	239703	333783	259782	691636	686871	0	674143	581051	491699	736208	736546	736022	738744	501458
G10	395396	652777	886240	674485	600483	529253	524488	674143	0	146823	217201	573825	574163	573639	576361	339075
G11	303858	559685	793148	581393	507391	437714	432949	581051	146823	0	151434	482286	482624	482100	484822	247537
G12	189257	470333	703797	492041	418040	323114	318348	491699	217201	151434	0	367685	368023	367499	370222	132936
G13	180549	714841	948305	736550	662548	130899	115958	736208	573825	482286	367685	0	339.703	368.085	2889.34	279118
G14	180888	715180	948643	736888	662886	131237	116296	736546	574163	482624	368023	339.703	0	706.208	3227.46	279456
G15	180364	714656	948119	736364	662362	130713	115772	736022	573639	482100	367499	368.085	706.208	0	2904.52	278932
G16	183086	717378	950841	739086	665085	133435	118494	738744	576361	484822	370222	2889.34	3227.46	2904.52	0	281654
G17	100689	480092	713556	501800	427799	234546	229781	501458	339075	247537	132936	279118	279456	278932	281654	0

## Sheet: LCD_dendrogram
(((G5:56823.1662,(G2:43600.57351,G6:43600.57351):13222.59269):216117.045,(G4:119851.548,G9:119851.548):153088.6632):202480.5357,((G10:73411.6675,G11:73411.6675):214768.8092,(((G16:1613.731294,(G15:353.1039111,(G13:169.8516454,G14:169.8516454):183.2522657):1260.627383):65103.83581,(G7:17533.09311,G8:17533.09311):49184.47399):118393.2564,(G12:94628.48485,(G1:50344.737,G17:50344.737):44283.74785):90…

## Sheet: F3d_figure_data
DrBHV_Fst_a	Y	Matrix
0.639315	0.543747	Fst_b
0.876701	0.707625	Fst_b
0.840658	0.638805	Fst_b
0.873119	0.741602	Fst_b
0.484191	0.491446	Fst_b
0.341605	0.482532	Fst_b
0.566901	0.587459	Fst_b
0.330681	0.518578	Fst_b
0.370081	0.449821	Fst_b
0.240794	0.358441	Fst_b
0.468183	0.567983	Fst_b
0.522122	0.516371	Fst_b
0.451372	0.49256	Fst_b
0.441482	0.497585	Fst_b
0.310857	0.43649	Fst_b
0.247231	0.277769	Fst_b
0.247347	0.253067	Fst_b
0.173038	0.219566	Fst_b
0.797506	0.658131	Fst_b
0.615966	0.59599	Fst_b
0.167806	0.171202	Fst_b
0.638395	0.521944	Fst_b
0.673637	0.419836	Fst_b
0.530929	0.322989	Fst_b
0.731073	0.634989	Fst_b
0.742869	0.555996	Fst_b
0.690452	0.602462	Fst_b
0.702205	0.573666	Fst_b
0.57566	0.413986	Fst_b
0.333424	0.454835	Fst_b
0.413093	0.418698	Fst_b
1.04457	0.811103	Fst_b
0.808724	0.735958	Fst_b
0.256522	0.240538	Fst_b
0.91734	0.750856	Fst_b
0.913971	0.581357	Fst_b
0.73536	0.48134	Fst_b
0.987217	0.786843	Fst_b
1.01619	0.711855	Fst_b
0.865744	0.698392	Fst_b
0.891816	0.678838	Fst_b
0.802268	0.580739	Fst_b
0.486415	0.510266	Fst_b
1.01992	0.758016	Fst_b
0.777229	0.68264	Fst_b
0.323351	0.326475	Fst_b
0.884145	0.708538	Fst_b
0.880335	0.523706	Fst_b
0.704172	0.44445	Fst_b
0.946807	0.749521	Fst_b
0.967713	0.65224	Fst_b
0.81985	0.63963	Fst_b
0.843563	0.616659	Fst_b
0.765808	0.516114	Fst_b
1.03199	0.848578	Fst_b
0.804311	0.764122	Fst_b
0.334696	0.337343	Fst_b
0.91618	0.80052	Fst_b
0.902328	0.572162	Fst_b
0.728371	0.486998	Fst_b
0.99847	0.872148	Fst_b
1.02442	0.800101	Fst_b
0.859833	0.742997	Fst_b
0.887417	0.719883	Fst_b
0.796516	0.623073	Fst_b
0.373865	0.353802	Fst_b
0.722385	0.681998	Fst_b
0.623328	0.625061	Fst_b
0.692882	0.455938	Fst_b
0.525138	0.503194	Fst_b
0.551726	0.503789	Fst_b
0.610117	0.492079	Fst_b
0.48822	0.375495	Fst_b
0.428129	0.343875	Fst_b
0.586048	0.64073	Fst_b
0.549688	0.628025	Fst_b
0.358176	0.582266	Fst_b
0.489778	0.495576	Fst_b
0.303234	0.478186	Fst_b
0.334689	0.542427	Fst_b
0.34956	0.467433	Fst_b
0.235807	0.387243	Fst_b
0.320587	0.404769	Fst_b
0.417925	0.559437	Fst_b
0.626121	0.64955	Fst_b
0.63948	0.486295	Fst_b
0.498157	0.428442	Fst_b
0.661229	0.676695	Fst_b
0.675439	0.6148	Fst_b
0.631623	0.631073	Fst_b
0.623705	0.592868	Fst_b
0.572062	0.535967	Fst_b
0.248472	0.324617	Fst_b
0.17653	0.336711	Fst_b
0.520092	0.622326	Fst_b
0.582048	0.58352	Fst_b
0.469169	0.568893	Fst_b
0.526642	0.546615	Fst_b
0.289839	0.465813	Fst_b
0.228752	0.291013	Fst_b
0.625093	0.482991	Fst_b
0.661333	0.436534	Fst_b
0.585618	0.455063	Fst_b
0.57748	0.393948	Fst_b
0.340372	0.49775	Fst_b
0.436012	0.531726	Fst_b
0.440448	0.464116	Fst_b
0.405704	0.475183	Fst_b
0.438914	0.473082	Fst_b
0.206547	0.291495	Fst_b
0.289223	0.362011	Fst_b
0.200599	0.375853	Fst_b
0.206177	0.289229	Fst_b
0.572834	0.610228	Fst_b
0.235104	0.303252	Fst_b
0.196013	0.267282	Fst_b
0.600507	0.542155	Fst_b
0.173414	0.20198	Fst_b
0.542595	0.561448	Fst_b
0.564618	0.584975	Fst_b
0.639315	0.492462	MS
0.876701	0.623116	MS
0.840658	0.633166	MS
0.873119	0.819095	MS
0.484191	0.266332	MS
0.341605	0.271357	MS
0.566901	0.693467	MS
0.330681	0.281407	MS
0.370081	0.306533	MS
0.240794	0.150754	MS
0.468183	0.407035	MS
0.522122	0.512563	MS
0.451372	0.507538	MS
0.441482	0.537688	MS
0.310857	0.110553	MS
0.247231	0.0854271	MS
0.247347	0.0703518	MS
0.173038	0.201005	MS
0.797506	0.552764	MS
0.615966	0.562814	MS
0.167806	0.115578	MS
0.638395	0.648241	MS
0.673637	0.567839	MS
0.530929	0.442211	MS
0.731073	0.417085	MS
0.742869	0.582915	MS
0.690452	0.59799	MS
0.702205	0.547739	MS
0.57566	0.59799	MS
0.333424	0.080402	MS
0.413093	0.271357	MS
1.04457	0.713568	MS
0.808724	0.688442	MS
0.256522	0.135678	MS
0.91734	0.834171	MS
0.913971	0.728643	MS
0.73536	0.567839	MS
0.987217	0.497487	MS
1.01619	0.638191	MS
0.865744	0.738693	MS
0.891816	0.61809	MS
0.802268	0.748744	MS
0.486415	0.201005	MS
1.01992	0.683417	MS
0.777229	0.698492	MS
0.323351	0.0653266	MS
0.884145	0.81407	MS
0.880335	0.698492	MS
0.704172	0.58794	MS
0.946807	0.512563	MS
0.967713	0.678392	MS
0.81985	0.678392	MS
0.843563	0.633166	MS
0.765808	0.743719	MS
1.03199	0.824121	MS
0.804311	0.80402	MS
0.334696	0.19598	MS
0.91618	1	MS
0.902328	0.874372	MS
0.728371	0.728643	MS
0.99847	0.61809	MS
1.02442	0.78392	MS
0.859833	0.924623	MS
0.887417	0.723618	MS
0.796516	0.984925	MS
0.373865	0.130653	MS
0.722385	0.748744	MS
0.623328	0.226131	MS
0.692882	0.201005	MS
0.525138	0.286432	MS
0.551726	0.286432	MS
0.610117	0.41206	MS
0.48822	0.376884	MS
0.428129	0.38191	MS
0.586048	0.366834	MS
0.549688	0.79397	MS
0.358176	0.291457	MS
0.489778	0.336683	MS
0.303234	0.301508	MS
0.334689	0.316583	MS
0.34956	0.452261	MS
0.235807	0.492462	MS
0.320587	0.477387	MS
0.417925	0.422111	MS
0.626121	0.889447	MS
0.63948	0.743719	MS
0.498157	0.653266	MS
0.661229	0.547739	MS
0.675439	0.698492	MS
0.631623	0.79397	MS
0.623705	0.663317	MS
0.572062	0.819095	MS
0.248472	0.0703518	MS
0.17653	0.271357	MS
0.520092	0.316583	MS
0.582048	0.41206	MS
0.469169	0.467337	MS
0.526642	0.41206	MS
0.289839	0.356784	MS
0.228752	0.291457	MS
0.625093	0.276382	MS
0.661333	0.366834	MS
0.585618	0.38191	MS
0.57748	0.351759	MS
0.340372	0.386935	MS
0.436012	0.346734	MS
0.440448	0.447236	MS
0.405704	0.527638	MS
0.438914	0.497487	MS
0.206547	0.211055	MS
0.289223	0.080402	MS
0.200599	0.125628	MS
0.206177	0.140704	MS
0.572834	0.472362	MS
0.235104	0.190955	MS
0.196013	0.160804	MS
0.600507	0.562814	MS
0.173414	0.155779	MS
0.542595	0.603015	MS
0.564618	0.562814	MS
0.639315	0.564146	LCD
0.876701	0.809679	LCD
0.840658	0.586976	LCD
0.873119	0.509149	LCD
0.484191	0.143008	LCD
0.341605	0.137996	LCD
0.566901	0.586617	LCD
0.330681	0.415838	LCD
0.370081	0.319567	LCD
0.240794	0.199042	LCD
0.468183	0.189884	LCD
0.522122	0.190239	LCD
0.451372	0.189688	LCD
0.441482	0.192551	LCD
0.310857	0.105895	LCD
0.247231	0.551272	LCD
0.247347	0.119522	LCD
0.173038	0.0917094	LCD
0.797506	0.704923	LCD
0.615966	0.699911	LCD
0.167806	0.328209	LCD
0.638395	0.686525	LCD
0.673637	0.58862	LCD
0.530929	0.494649	LCD
0.731073	0.751799	LCD
0.742869	0.752154	LCD
0.690452	0.751603	LCD
0.702205	0.754466	LCD
0.57566	0.504913	LCD
0.333424	0.574102	LCD
0.413093	0.496275	LCD
1.04457	0.950457	LCD
0.808724	0.945445	LCD
0.256522	0.252096	LCD
0.91734	0.932059	LCD
0.913971	0.834154	LCD
0.73536	0.740183	LCD
0.987217	0.997332	LCD
1.01619	0.997688	LCD
0.865744	0.997137	LCD
0.891816	1	LCD
0.802268	0.750447	LCD
0.486415	0.111954	LCD
1.01992	0.727754	LCD
0.777229	0.722742	LCD
0.323351	0.35104	LCD
0.884145	0.709356	LCD
0.880335	0.611451	LCD
0.704172	0.51748	LCD
0.946807	0.774629	LCD
0.967713	0.774985	LCD
0.81985	0.774434	LCD
0.843563	0.777297	LCD
0.765808	0.527743	LCD
1.03199	0.649926	LCD
0.804311	0.644914	LCD
0.334696	0.273212	LCD
0.91618	0.631528	LCD
0.902328	0.533623	LCD
0.728371	0.439652	LCD
0.99847	0.696802	LCD
1.02442	0.697157	LCD
0.859833	0.696606	LCD
0.887417	0.699469	LCD
0.796516	0.449916	LCD
0.373865	0.0368791	LCD
0.722385	0.727394	LCD
0.623328	0.556616	LCD
0.692882	0.460344	LCD
0.525138	0.339819	LCD
0.551726	0.137666	LCD
0.610117	0.138022	LCD
0.48822	0.137471	LCD
0.428129	0.140334	LCD
0.586048	0.246672	LCD
0.549688	0.722382	LCD
0.358176	0.551604	LCD
0.489778	0.455333	LCD
0.303234	0.334807	LCD
0.334689	0.121953	LCD
0.34956	0.122308	LCD
0.235807	0.121757	LCD
0.320587	0.12462	LCD
0.417925	0.241661	LCD
0.626121	0.708996	LCD
0.63948	0.611091	LCD
0.498157	0.51712	LCD
0.661229	0.77427	LCD
0.675439	0.774625	LCD
0.631623	0.774074	LCD
0.623705	0.776937	LCD
0.572062	0.527384	LCD
0.248472	0.154414	LCD
0.17653	0.22843	LCD
0.520092	0.603491	LCD
0.582048	0.603847	LCD
0.469169	0.603296	LCD
0.526642	0.606159	LCD
0.289839	0.356606	LCD
0.228752	0.159263	LCD
0.625093	0.50722	LCD
0.661333	0.507576	LCD
0.585618	0.507025	LCD
0.57748	0.509888	LCD
0.340372	0.260334	LCD
0.436012	0.386695	LCD
0.440448	0.38705	LCD
0.405704	0.386499	LCD
0.438914	0.389362	LCD
0.206547	0.139809	LCD
0.289223	0.000357266	LCD
0.200599	0.000387115	LCD
0.206177	0.00303872	LCD
0.572834	0.293548	LCD
0.235104	0.000742719	LCD
0.196013	0.00339432	LCD
0.600507	0.293904	LCD
0.173414	0.00305468	LCD
0.542595	0.293353	LCD
0.564618	0.296216	LCD

## Sheet: Data_description
Sheet	Data	Corresponding figure
1	DrBHV Fst a distance matrix	Used to create coordinates in sheet 2 for figure 3a
2	DrBHV Fst a coordinates for MDS plot	Figure 3a
3	DrBHV Fst b distance matrix	Used to create Fst b data in sheet
4	DR host micro-satellite distance matrix	Used to create coordinates in sheet 5 for figure 3b
5	DR host micro-satellite data coordinates for MDS plot	Figure 3b
6	Least-cost-distance between geographical groups of samples based on linear elevation cost.	Used to create dendrogram in figure 3c
7	LCD Dendrogram structure (newick format)	Figure 3c
8	Correlation between Fst a distance matrix and Fst b, host micro-satellite and landscape LCD model distance matrices.	Figure 3d
