# Supplementary material for: Longitudinal deep sequencing informs vector selection and future deployment strategies for transmissible vaccines
Source: PLoS Biol. 2022 Apr 19;20(4):e3001580. doi: 10.1371/journal.pbio.3001580 (PMC9017877; doi:10.1371/journal.pbio.3001580)
Supplement: S4 Data — (CSV) [file pbio.3001580.s013.csv]

Sample	Sample_ID	Time	Strains	Transitions	Transition
1	6168	2013	1	4	No change observed
1	6168	2017	1	0	No change observed
2	7660	2015	2	1	Strain gain
2	7660	2017	3	0	No change observed
3	7662	2015	3	2	Strain loss
3	7662	2017	2	0	No change observed
4	7882	2015.583333	1	1	Strain gain
4	7882	2018.416667	2	3	Strain gain and loss
4	7882	2018.916667	2	0	No change observed
5	7593	2015.666667	1	1	Strain gain
5	7593	2018.75	2	0	No change observed
6	7666	2015.833333	1	3	Strain gain and loss
6	7666	2018.166667	2	0	No change observed
7	7671	2015.833333	4	0	No change observed
7	7671	2018.166667	4	0	No change observed
8	7695	2015.916667	3	1	Strain gain
8	7695	2017.75	5	0	No change observed
9	7603	2016.5	5	2	Strain loss
9	7603	2017.5	3	0	No change observed
10	9279	2016.5	3	4	No change observed
10	9279	2017.5	3	2	Strain loss
10	9279	2018.75	1	0	No change observed
11	8032	2016.833333	2	3	Strain gain and loss
11	8032	2018.666667	2	0	No change observed
12	9243	2017.5	3	3	Strain gain and loss
12	9243	2018	1	0	No change observed
13	8084	2017.583333	3	3	Strain gain and loss
13	8084	2018.666667	1	0	No change observed
14	8090	2017.583333	4	2	Strain loss
14	8090	2018.666667	1	0	No change observed
15	9620	2017.583333	1	1	Strain gain
15	9620	2017.833333	2	0	No change observed
16	9621	2017.583333	2	2	Strain loss
16	9621	2017.833333	1	0	No change observed
17	9624	2017.583333	1	3	Strain gain and loss
17	9624	2017.833333	1	0	No change observed
18	9626	2017.583333	3	3	Strain gain and loss
18	9626	2017.833333	3	0	No change observed
19	9635	2017.583333	4	3	Strain gain and loss
19	9635	2018.666667	5	0	No change observed
20	8286	2017.916667	2	2	Strain loss
20	8286	2018.916667	1	0	No change observed
