# Supplementary material for: Longitudinal deep sequencing informs vector selection and future deployment strategies for transmissible vaccines
Source: PLoS Biol. 2022 Apr 19;20(4):e3001580. doi: 10.1371/journal.pbio.3001580 (PMC9017877; doi:10.1371/journal.pbio.3001580)
Supplement: S5 Data — (NEX) [file pbio.3001580.s014.nex]

#NEXUS
[File generated by DnaSP Ver. 6.12.03;     Jan 27, 2021]
[Haplotype Data from Data File: 9626_AlignedReadsInWindow_7900_to_8050.fasta]
[Number of sequences: 33    Number of sequences used: 32]
  [Population used: S9626]
[Number of Sites in the complete Data File: 156]
[Selected Region:  1-156]
[Sites with alignment gaps:  not considered]
[Invariable sites:  included]

BEGIN TAXA;
DIMENSIONS NTAX=26;
TAXLABELS
Hap_1
Hap_2
Hap_3
Hap_4
Hap_5
Hap_6
Hap_7
Hap_8
Hap_9
Hap_10
Hap_11
Hap_12
Hap_13
Hap_14
Hap_15
Hap_16
Hap_17
Hap_18
Hap_19
Hap_20
Hap_21
Hap_22
Hap_23
Hap_24
Hap_25
Hap_26;
END;

[Hap#  Freq. Sequences]
[Hap_1:  2    2 17]
[Hap_2:  3    3 16 28]
[Hap_3:  2    4 18]
[Hap_4:  1    5]
[Hap_5:  2    6 29]
[Hap_6:  1    7]
[Hap_7:  1    8]
[Hap_8:  1    9]
[Hap_9:  1    10]
[Hap_10:  1    11]
[Hap_11:  1    12]
[Hap_12:  1    13]
[Hap_13:  1    14]
[Hap_14:  2    15 24]
[Hap_15:  1    19]
[Hap_16:  1    20]
[Hap_17:  1    21]
[Hap_18:  1    22]
[Hap_19:  1    23]
[Hap_20:  1    25]
[Hap_21:  1    26]
[Hap_22:  1    27]
[Hap_23:  1    30]
[Hap_24:  1    31]
[Hap_25:  1    32]
[Hap_26:  1    33]


[Hap#  Freq. Sequences]
[Hap_1:  2    9626_2017_7_AYA5_read_1_count_10021 9626_2017_10_AYA5_read_3_count_5055]
[Hap_2:  3    9626_2017_7_AYA5_read_2_count_2227 9626_2017_10_AYA5_read_2_count_12097 9626_2017_10_AYA5_read_14_count_135]
[Hap_3:  2    9626_2017_7_AYA5_read_3_count_1905 9626_2017_10_AYA5_read_4_count_607]
[Hap_4:  1    9626_2017_7_AYA5_read_4_count_1178]
[Hap_5:  2    9626_2017_7_AYA5_read_5_count_487 9626_2017_10_AYA5_read_15_count_133]
[Hap_6:  1    9626_2017_7_AYA5_read_6_count_246]
[Hap_7:  1    9626_2017_7_AYA5_read_7_count_238]
[Hap_8:  1    9626_2017_7_AYA5_read_8_count_232]
[Hap_9:  1    9626_2017_7_AYA5_read_9_count_210]
[Hap_10:  1    9626_2017_7_AYA5_read_10_count_203]
[Hap_11:  1    9626_2017_7_AYA5_read_11_count_120]
[Hap_12:  1    9626_2017_7_AYA5_read_12_count_113]
[Hap_13:  1    9626_2017_7_AYA5_read_13_count_111]
[Hap_14:  2    9626_2017_10_AYA5_read_1_count_16255 9626_2017_10_AYA5_read_10_count_158]
[Hap_15:  1    9626_2017_10_AYA5_read_5_count_213]
[Hap_16:  1    9626_2017_10_AYA5_read_6_count_213]
[Hap_17:  1    9626_2017_10_AYA5_read_7_count_188]
[Hap_18:  1    9626_2017_10_AYA5_read_8_count_179]
[Hap_19:  1    9626_2017_10_AYA5_read_9_count_161]
[Hap_20:  1    9626_2017_10_AYA5_read_11_count_156]
[Hap_21:  1    9626_2017_10_AYA5_read_12_count_145]
[Hap_22:  1    9626_2017_10_AYA5_read_13_count_143]
[Hap_23:  1    9626_2017_10_AYA5_read_16_count_129]
[Hap_24:  1    9626_2017_10_AYA5_read_17_count_126]
[Hap_25:  1    9626_2017_10_AYA5_read_18_count_111]
[Hap_26:  1    9626_2017_10_AYA5_read_19_count_101]


BEGIN CHARACTERS;
DIMENSIONS NCHAR=156;
FORMAT DATATYPE=DNA  MISSING=? GAP=- MATCHCHAR=.;
MATRIX
[               10        20        30        40        50        60        70        80        90       100       110       120       130       140       150      ]
[                *         *         *         *         *         *         *         *         *         *         *         *         *         *         *      ]
Hap_1   CGTCCGTTCCTTGCGACATCGAACATATCCGATAA-GGTATTTGGAGGTGTTGGTGGATA-----ACTGTTCCGTCGCATTACCCAGATGCACCGTAGTGTTGACCGTTGCGGACAGATTTAAGGTGAATCTGCTTGACGCGGTTGGGGAACTTGG

Hap_2   ..........C...................TG...-.A.................A....-----....C........G..G...........G........AG............TG.CA.T....T.....G........ACCT...G.T....

Hap_3   ...................................-........................-----................C..........................................................................

Hap_4   ..........C...................TG..G-......................C.-----....C........G...................................T.CG.CC.....AT.CT.......T.....C....G......

Hap_5   ...................................-........................-----..........................C................................................................

Hap_6   ...................................-........................-----...............................................................................G...........

Hap_7   ...................................-........................-----................C.........C................................................................

Hap_8   ...................................-........................-----........................................................................................G..

Hap_9   ...................................-........................-----........................................................................C..................

Hap_10  ...................................-........................-----......................................C....................................................

Hap_11  ...................................-........................-----................C.....................C....................................................

Hap_12  ...................................-........................-----................C.......................................................C..................

Hap_13  ...................................-......G.................-----...........................................................................................

Hap_14  ..........C...................TG...-.............A.....A....-----....C........G..G...........G.........G............TG.CC..A...T.CT..G.C......ACC.AA.GG.....

Hap_15  ...................................-.............A.....A....-----....C........G..G...........G.........G............TG.CC..A...T.CT..G.C......ACC.AA.GG.....

Hap_16  ..........C...................TG...-.............A.....A....-----....C........G..G...........G.........G............TG.CC..A...T.C...G.C......ACC.AA.GG.....

Hap_17  ..........C...................TG...-.............A.....A....-----....C........G..G...........G.........G............TG.CC..A...C.CT..G.C......ACC.AA.GG.....

Hap_18  ..........C...................TG...-...................A....-----....C........G..G...........G........AG............TG.CA.T....T.....G........ACCT...G.T....

Hap_19  ..........C...................TG...-.............A.....A....-----....C........G..G...........G........AG............TG.CA.T....T.....G........ACCT...G.T....

Hap_20  ..........C...................TG...-.A.................A....-----....C........G..G...........G.........G............TG.CC..A...T.CT..G.C......ACC.AA.GG.....

Hap_21  ..........C...................TG...-.A...........A.....A....-----....C........G..G...........G.........G............TG.CC..A...T.CT..G.C......ACC.AA.GG.....

Hap_22  ..........C...................TG...-.A.................A....-----....C........G..G...........G........AG............TG.CA.T....C.....G........ACCT...G.T....

Hap_23  ...................................-...................A....-----....C........G..G...........G........AG............TG.CA.T....T.....G........ACCT...G.T....

Hap_24  ..........C...................TG...-.A.................A....-----....C........G..G...........G........AG............TG.CA.T....T..T..G........ACCT...G.T....

Hap_25  ..............................TG...-.............A.....A....-----....C........G..G...........G.........G............TG.CC..A...T.CT..G.C......ACC.AA.GG.....

Hap_26  ..............................TG...-.A.................A....-----....C........G..G...........G........AG............TG.CA.T....T.....G........ACCT...G.T....
;
END;

BEGIN CODONS; 
   CODESET * UNTITLED = Universal: all;
END;

BEGIN CODONUSAGE;
END;

BEGIN TRAITS;
	Dimensions NTRAITS=2;
	Format labels=yes missing=? separator=Comma;
	TraitLatitude 1 2;
	TraitLongitude 1 2;
	TraitLabels 9626_2017_7 9626_2017_10;
	Matrix 
   	Hap_1 1,1
   	Hap_2 1,2
	Hap_3 1,1
	Hap_4 1,0
	Hap_5 1,1
	Hap_6 1,0
	Hap_7 1,0
	Hap_8 1,0
	Hap_9 1,0
	Hap_10 1,0
	Hap_11 1,0
	Hap_12 1,0
	Hap_13 1,0
	Hap_14 0,2
	Hap_15 0,1
	Hap_16 0,1
	Hap_17 0,1
	Hap_18 0,1
	Hap_19 0,1
	Hap_20 0,1
	Hap_21 0,1
	Hap_22 0,1
	Hap_23 0,1
	Hap_24 0,1
	Hap_25 0,1
	Hap_26 0,1
;
END;

BEGIN SETS;
   TaxSet S9626 = 1-26;
END;

BEGIN DnaSP;
   Genome= Diploid;
   ChromosomalLocation= Autosome;
   VariationType= Haplotypes;
   DnaSPversion= Ver. 6.12.03;
END;
