# Supplementary material for: Longitudinal deep sequencing informs vector selection and future deployment strategies for transmissible vaccines
Source: PLoS Biol. 2022 Apr 19;20(4):e3001580. doi: 10.1371/journal.pbio.3001580 (PMC9017877; doi:10.1371/journal.pbio.3001580)
Supplement: S6 Data — DrBHV, Desmodus rotundus betaherpesvirus. (XLSX) [file pbio.3001580.s015.xlsx]

## Sheet: S6_data_1
	7653__2017__LMA6__read__1__count__5427	7653__2017__LMA6__read__2__count__412	7660__2015__LMA5__read__1__count__1333	7660__2015__LMA5__read__2__count__904	7660__2015__LMA5__read__3__count__128	8408__2016__AMA2__read__1__count__3375	8408__2016__AMA2__read__2__count__196	8408__2016__AMA2__read__3__count__105	8747__2017__LMA5__read__1__count__1606	8747__2017__LMA5__read__2__count__1240	8747__2017__LMA5__read__3__count__220	8747__2017__LMA5__read__4__count__206	9218__2016__CUS8__read__1__count__2245	8028__2016__HUA4__read__1__count__2778	8028__2016__HUA4__read__2__count__1260	8028__2016__HUA4__read__3__count__414	8028__2016__HUA4__read__4__count__217	4709__2013__CAJ1__read__1__count__4849	8342__2016__HUA2__read__1__count__782	8342__2016__HUA2__read__2__count__185	8342__2016__HUA2__read__3__count__150	8342__2016__HUA2__read__4__count__128	8407__2016__AMA2__read__1__count__563	8140__2016__CAJ3__read__1__count__1387	8140__2016__CAJ3__read__2__count__840	8140__2016__CAJ3__read__3__count__691	8140__2016__CAJ3__read__4__count__128	9235__2016__CUS8__read__1__count__1286	9235__2016__CUS8__read__2__count__850	9235__2016__CUS8__read__3__count__132	7738__2015__HUA3__read__1__count__1429	7738__2015__HUA3__read__2__count__472	7738__2015__HUA3__read__3__count__150	7738__2015__HUA3__read__4__count__109	8409__2016__AMA2__read__1__count__1073	8409__2016__AMA2__read__2__count__502	8409__2016__AMA2__read__3__count__448	8409__2016__AMA2__read__4__count__322	8215__2016__AYA11__read__1__count__2096	8215__2016__AYA11__read__2__count__1001	8215__2016__AYA11__read__3__count__670	8215__2016__AYA11__read__4__count__219	8328__2016__API17__read__1__count__7649	8328__2016__API17__read__2__count__820	8328__2016__API17__read__3__count__128	7503__2016__CUS8__read__1__count__904	8212__2016__AYA11__read__1__count__1340	8212__2016__AYA11__read__2__count__1010	8212__2016__AYA11__read__3__count__134
7653__2017__LMA6__read__1__count__5427	0	-10177	-9261.07	0	-9040.61	-5457.94	-4775.02	-4749.85	-10425.6	0	-10850.5	-10177	-14531.5	-15156	-7834.08	-4732.97	-10587.9	-1579.85	-9261.07	-8426.03	-7834.08	-5704.68	-7834.08	-9261.07	-1439.57	-7219.17	-9040.61	-14531.5	-11097.6	-11802.1	-7661.86	-7834.08	-4812.34	-10586.5	-4913.37	-7834.08	-7644.33	-10969.1	-12344.3	-4786.24	-5542.04	-14531.5	-14531.5	-5542.04	-12344.3	-14531.5	-14531.5	-12344.3	-10425.6
7653__2017__LMA6__read__2__count__412	-10177	0	-6431.27	-10177	-6655.07	-12739.4	-12502.1	-11797.2	-12850.6	-10177	-13028.9	0	-19980.5	-20369.2	-3151.98	-12363.4	-558.99	-12041.3	-6431.27	-9396.52	-3151.98	-13657.9	-3151.98	-6431.27	-10463	-2755.04	-6655.07	-19980.5	-13201.4	-13656.9	-2862.52	-3151.98	-10424	-12930.2	-11298.9	-3151.98	-3441.62	-12872.1	-21849.2	-11898.5	-13801.4	-19980.5	-19980.5	-13801.4	-21849.2	-19980.5	-19980.5	-21849.2	-12850.6
7660__2015__LMA5__read__1__count__1333	-9261.07	-6431.27	0	-9261.07	-78.0023	-8941.71	-8561.75	-8135.26	-10340.7	-9261.07	-10672.4	-6431.27	-15984.2	-16537	-6419.6	-6805.23	-8126	-8659.89	0	-6944.24	-6419.6	-10276.2	-6419.6	0	-7513.12	-5170.01	-78.0023	-15984.2	-11910	-12516.7	-6225.95	-6419.6	-7219.27	-11458.1	-8992.1	-6419.6	-5679.54	-10873.9	-15284.1	-8249.09	-10127.1	-15984.2	-15984.2	-10127.1	-15284.1	-15984.2	-15984.2	-15284.1	-10340.7
7660__2015__LMA5__read__2__count__904	0	-10177	-9261.07	0	-9040.61	-5457.94	-4775.02	-4749.85	-10425.6	0	-10850.5	-10177	-14531.5	-15156	-7834.08	-4732.97	-10587.9	-1579.85	-9261.07	-8426.03	-7834.08	-5704.68	-7834.08	-9261.07	-1439.57	-7219.17	-9040.61	-14531.5	-11097.6	-11802.1	-7661.86	-7834.08	-4812.34	-10586.5	-4913.37	-7834.08	-7644.33	-10969.1	-12344.3	-4786.24	-5542.04	-14531.5	-14531.5	-5542.04	-12344.3	-14531.5	-14531.5	-12344.3	-10425.6
7660__2015__LMA5__read__3__count__128	-9040.61	-6655.07	-78.0023	-9040.61	0	-9481.67	-8945.58	-8554.09	-10390	-9040.61	-10602.2	-6655.07	-15125	-15548.1	-6879.41	-6399.81	-8120.38	-8823.88	-78.0023	-6839.68	-6879.41	-10408.4	-6879.41	-78.0023	-7703.29	-5596.55	0	-15125	-11844.9	-12332.6	-6566.84	-6879.41	-7659.1	-11508.9	-9118.78	-6879.41	-6234.26	-10840.1	-14400.6	-8671.38	-10363.1	-15125	-15125	-10363.1	-14400.6	-15125	-15125	-14400.6	-10390
8408__2016__AMA2__read__1__count__3375	-5457.94	-12739.4	-8941.71	-5457.94	-9481.67	0	-78.1353	-124.415	-11068.6	-5457.94	-12331	-12739.4	-19100.7	-20647.8	-7574.57	-4609.05	-15862.5	-2172.19	-8941.71	-7756.01	-7574.57	-2745.09	-7574.57	-8941.71	-2088.95	-6530.28	-9481.67	-19100.7	-13109.3	-14648.4	-8157.84	-7574.57	-298.869	-11726.2	-2914.97	-7574.57	-6037.39	-12749.9	-16568.8	-124.455	-1850.02	-19100.7	-19100.7	-1850.02	-16568.8	-19100.7	-19100.7	-16568.8	-11068.6
8408__2016__AMA2__read__2__count__196	-4775.02	-12502.1	-8561.75	-4775.02	-8945.58	-78.1353	0	-81.3666	-10653.8	-4775.02	-11796.6	-12502.1	-17778.8	-19196.2	-7573.16	-3741.75	-15395.4	-1873.99	-8561.75	-7188.7	-7573.16	-2415.56	-7573.16	-8561.75	-1817.31	-6496.12	-8945.58	-17778.8	-12579.9	-14000	-8037.36	-7573.16	-277.196	-11312.8	-2579.89	-7573.16	-6131.46	-12252.2	-15223.1	-84.8515	-1624.19	-17778.8	-17778.8	-1624.19	-15223.1	-17778.8	-17778.8	-15223.1	-10653.8
8408__2016__AMA2__read__3__count__105	-4749.85	-11797.2	-8135.26	-4749.85	-8554.09	-124.415	-81.3666	0	-10316.9	-4749.85	-11360.1	-11797.2	-17974.6	-19287.2	-7217.09	-3655.15	-14529.7	-2109.98	-8135.26	-7066.17	-7217.09	-1969.61	-7217.09	-8135.26	-1967.49	-6099.78	-8554.09	-17974.6	-12076.5	-13397.2	-7626.6	-7217.09	-131.005	-10916.1	-2072.66	-7217.09	-5841.99	-11755.9	-15448.4	-24.5791	-1285.48	-17974.6	-17974.6	-1285.48	-15448.4	-17974.6	-17974.6	-15448.4	-10316.9
8747__2017__LMA5__read__1__count__1606	-10425.6	-12850.6	-10340.7	-10425.6	-10390	-11068.6	-10653.8	-10316.9	0	-10425.6	-124.588	-12850.6	-12042.9	-12622.6	-15027.1	-7507.19	-13598.9	-9114.18	-10340.7	-3776.3	-15027.1	-12027	-15027.1	-10340.7	-9396.15	-14411.5	-10390	-12042.9	-380.949	-783.114	-14757.8	-15027.1	-10820.5	-159.83	-11193.9	-15027.1	-14873.7	-275.651	-11912.3	-10406	-11823.2	-12042.9	-12042.9	-11823.2	-11912.3	-12042.9	-12042.9	-11912.3	0
8747__2017__LMA5__read__2__count__1240	0	-10177	-9261.07	0	-9040.61	-5457.94	-4775.02	-4749.85	-10425.6	0	-10850.5	-10177	-14531.5	-15156	-7834.08	-4732.97	-10587.9	-1579.85	-9261.07	-8426.03	-7834.08	-5704.68	-7834.08	-9261.07	-1439.57	-7219.17	-9040.61	-14531.5	-11097.6	-11802.1	-7661.86	-7834.08	-4812.34	-10586.5	-4913.37	-7834.08	-7644.33	-10969.1	-12344.3	-4786.24	-5542.04	-14531.5	-14531.5	-5542.04	-12344.3	-14531.5	-14531.5	-12344.3	-10425.6
8747__2017__LMA5__read__3__count__220	-10850.5	-13028.9	-10672.4	-10850.5	-10602.2	-12331	-11796.6	-11360.1	-124.588	-10850.5	0	-13028.9	-11971.5	-12321.7	-15827.2	-7673.59	-13380.9	-10161	-10672.4	-4056.44	-15827.2	-12441.2	-15827.2	-10672.4	-10399.3	-15154	-10602.2	-11971.5	-226.411	-379.981	-15389.2	-15827.2	-11811.2	-229.872	-11534.4	-15827.2	-15846.3	-166.958	-11875.2	-11449.2	-12440	-11971.5	-11971.5	-12440	-11875.2	-11971.5	-11971.5	-11875.2	-124.588
8747__2017__LMA5__read__4__count__206	-10177	0	-6431.27	-10177	-6655.07	-12739.4	-12502.1	-11797.2	-12850.6	-10177	-13028.9	0	-19980.5	-20369.2	-3151.98	-12363.4	-558.99	-12041.3	-6431.27	-9396.52	-3151.98	-13657.9	-3151.98	-6431.27	-10463	-2755.04	-6655.07	-19980.5	-13201.4	-13656.9	-2862.52	-3151.98	-10424	-12930.2	-11298.9	-3151.98	-3441.62	-12872.1	-21849.2	-11898.5	-13801.4	-19980.5	-19980.5	-13801.4	-21849.2	-19980.5	-19980.5	-21849.2	-12850.6
9218__2016__CUS8__read__1__count__2245	-14531.5	-19980.5	-15984.2	-14531.5	-15125	-19100.7	-17778.8	-17974.6	-12042.9	-14531.5	-11971.5	-19980.5	0	-124.083	-20895.6	-12160.9	-20113.7	-14047.9	-15984.2	-8304.95	-20895.6	-19581.3	-20895.6	-15984.2	-14518.7	-20228.5	-15125	0	-12218.2	-12427.4	-19160.3	-20895.6	-18632.9	-12168.5	-18789	-20895.6	-21111.1	-12192.7	-5649.65	-18068.8	-19638.9	0	0	-19638.9	-5649.65	0	0	-5649.65	-12042.9
8028__2016__HUA4__read__1__count__2778	-15156	-20369.2	-16537	-15156	-15548.1	-20647.8	-19196.2	-19287.2	-12622.6	-15156	-12321.7	-20369.2	-124.083	0	-21925.2	-12551.8	-20091.5	-15355.4	-16537	-8996.11	-21925.2	-20207.1	-21925.2	-16537	-15767	-21184.7	-15548.1	-124.083	-12496.8	-12477.2	-20002.5	-21925.2	-19877.3	-12680	-19341.3	-21925.2	-22312.6	-12513.1	-5796.74	-19381.4	-20482.6	-124.083	-124.083	-20482.6	-5796.74	-124.083	-124.083	-5796.74	-12622.6
8028__2016__HUA4__read__2__count__1260	-7834.08	-3151.98	-6419.6	-7834.08	-6879.41	-7574.57	-7573.16	-7217.09	-15027.1	-7834.08	-15827.2	-3151.98	-20895.6	-21925.2	0	-11673.7	-4699.8	-7602.93	-6419.6	-8443.75	0	-10515.8	0	-6419.6	-6216.79	-227.683	-6879.41	-20895.6	-16390.9	-17468.3	-124.362	0	-6081.29	-15459.9	-8377.06	0	-271.281	-15959.8	-23336.2	-7313.24	-10035	-20895.6	-20895.6	-10035	-23336.2	-20895.6	-20895.6	-23336.2	-15027.1
8028__2016__HUA4__read__3__count__414	-4732.97	-12363.4	-6805.23	-4732.97	-6399.81	-4609.05	-3741.75	-3655.15	-7507.19	-4732.97	-7673.59	-12363.4	-12160.9	-12551.8	-11673.7	0	-13754.8	-4416.88	-6805.23	-6239.15	-11673.7	-3478.1	-11673.7	-6805.23	-4426.01	-10014.8	-6399.81	-12160.9	-8445.56	-8891.04	-11349.9	-11673.7	-3871.93	-8168.89	-3644.25	-11673.7	-10670.4	-8199.84	-7689.67	-3686.41	-3535.51	-12160.9	-12160.9	-3535.51	-7689.67	-12160.9	-12160.9	-7689.67	-7507.19
8028__2016__HUA4__read__4__count__217	-10587.9	-558.99	-8126	-10587.9	-8120.38	-15862.5	-15395.4	-14529.7	-13598.9	-10587.9	-13380.9	-558.99	-20113.7	-20091.5	-4699.8	-13754.8	0	-14016.4	-8126	-10472.2	-4699.8	-15234.3	-4699.8	-8126	-12376.4	-4477.64	-8120.38	-20113.7	-13376.9	-13437.5	-4067.56	-4699.8	-13082.6	-13505.1	-12506.6	-4699.8	-5572.02	-13166.1	-22880	-14637.9	-15789.9	-20113.7	-20113.7	-15789.9	-22880	-20113.7	-20113.7	-22880	-13598.9
4709__2013__CAJ1__read__1__count__4849	-1579.85	-12041.3	-8659.89	-1579.85	-8823.88	-2172.19	-1873.99	-2109.98	-9114.18	-1579.85	-10161	-12041.3	-14047.9	-15355.4	-7602.93	-4416.88	-14016.4	0	-8659.89	-6862.18	-7602.93	-4806.43	-7602.93	-8659.89	-109.286	-6992.98	-8823.88	-14047.9	-10691.7	-12015.9	-7882.22	-7602.93	-2453.83	-9545.3	-4492.43	-7602.93	-6731.02	-10412.9	-11858	-2143.05	-4024.42	-14047.9	-14047.9	-4024.42	-11858	-14047.9	-14047.9	-11858	-9114.18
8342__2016__HUA2__read__1__count__782	-9261.07	-6431.27	0	-9261.07	-78.0023	-8941.71	-8561.75	-8135.26	-10340.7	-9261.07	-10672.4	-6431.27	-15984.2	-16537	-6419.6	-6805.23	-8126	-8659.89	0	-6944.24	-6419.6	-10276.2	-6419.6	0	-7513.12	-5170.01	-78.0023	-15984.2	-11910	-12516.7	-6225.95	-6419.6	-7219.27	-11458.1	-8992.1	-6419.6	-5679.54	-10873.9	-15284.1	-8249.09	-10127.1	-15984.2	-15984.2	-10127.1	-15284.1	-15984.2	-15984.2	-15284.1	-10340.7
8342__2016__HUA2__read__2__count__185	-8426.03	-9396.52	-6944.24	-8426.03	-6839.68	-7756.01	-7188.7	-7066.17	-3776.3	-8426.03	-4056.44	-9396.52	-8304.95	-8996.11	-8443.75	-6239.15	-10472.2	-6862.18	-6944.24	0	-8443.75	-9846.66	-8443.75	-6944.24	-6817.11	-8105.25	-6839.68	-8304.95	-4970.51	-5529.82	-8038.55	-8443.75	-7293.58	-4477.83	-8741.29	-8443.75	-8456.9	-4765.34	-11276	-7195.79	-9515.42	-8304.95	-8304.95	-9515.42	-11276	-8304.95	-8304.95	-11276	-3776.3
8342__2016__HUA2__read__3__count__150	-7834.08	-3151.98	-6419.6	-7834.08	-6879.41	-7574.57	-7573.16	-7217.09	-15027.1	-7834.08	-15827.2	-3151.98	-20895.6	-21925.2	0	-11673.7	-4699.8	-7602.93	-6419.6	-8443.75	0	-10515.8	0	-6419.6	-6216.79	-227.683	-6879.41	-20895.6	-16390.9	-17468.3	-124.362	0	-6081.29	-15459.9	-8377.06	0	-271.281	-15959.8	-23336.2	-7313.24	-10035	-20895.6	-20895.6	-10035	-23336.2	-20895.6	-20895.6	-23336.2	-15027.1
8342__2016__HUA2__read__4__count__128	-5704.68	-13657.9	-10276.2	-5704.68	-10408.4	-2745.09	-2415.56	-1969.61	-12027	-5704.68	-12441.2	-13657.9	-19581.3	-20207.1	-10515.8	-3478.1	-15234.3	-4806.43	-10276.2	-9846.66	-10515.8	0	-10515.8	-10276.2	-4461.06	-8944.18	-10408.4	-19581.3	-12828.3	-13521.1	-10484.9	-10515.8	-1867.36	-12321.1	-228.076	-10515.8	-9375.42	-12687.9	-15950.1	-1976.5	-125.213	-19581.3	-19581.3	-125.213	-15950.1	-19581.3	-19581.3	-15950.1	-12027
8407__2016__AMA2__read__1__count__563	-7834.08	-3151.98	-6419.6	-7834.08	-6879.41	-7574.57	-7573.16	-7217.09	-15027.1	-7834.08	-15827.2	-3151.98	-20895.6	-21925.2	0	-11673.7	-4699.8	-7602.93	-6419.6	-8443.75	0	-10515.8	0	-6419.6	-6216.79	-227.683	-6879.41	-20895.6	-16390.9	-17468.3	-124.362	0	-6081.29	-15459.9	-8377.06	0	-271.281	-15959.8	-23336.2	-7313.24	-10035	-20895.6	-20895.6	-10035	-23336.2	-20895.6	-20895.6	-23336.2	-15027.1
8140__2016__CAJ3__read__1__count__1387	-9261.07	-6431.27	0	-9261.07	-78.0023	-8941.71	-8561.75	-8135.26	-10340.7	-9261.07	-10672.4	-6431.27	-15984.2	-16537	-6419.6	-6805.23	-8126	-8659.89	0	-6944.24	-6419.6	-10276.2	-6419.6	0	-7513.12	-5170.01	-78.0023	-15984.2	-11910	-12516.7	-6225.95	-6419.6	-7219.27	-11458.1	-8992.1	-6419.6	-5679.54	-10873.9	-15284.1	-8249.09	-10127.1	-15984.2	-15984.2	-10127.1	-15284.1	-15984.2	-15984.2	-15284.1	-10340.7
8140__2016__CAJ3__read__2__count__840	-1439.57	-10463	-7513.12	-1439.57	-7703.29	-2088.95	-1817.31	-1967.49	-9396.15	-1439.57	-10399.3	-10463	-14518.7	-15767	-6216.79	-4426.01	-12376.4	-109.286	-7513.12	-6817.11	-6216.79	-4461.06	-6216.79	-7513.12	0	-5615.97	-7703.29	-14518.7	-10927.9	-12208.3	-6483.4	-6216.79	-2086.95	-9828.96	-3982.34	-6216.79	-5417.27	-10603.9	-12477.9	-2007.51	-3751.52	-14518.7	-14518.7	-3751.52	-12477.9	-14518.7	-14518.7	-12477.9	-9396.15
8140__2016__CAJ3__read__3__count__691	-7219.17	-2755.04	-5170.01	-7219.17	-5596.55	-6530.28	-6496.12	-6099.78	-14411.5	-7219.17	-15154	-2755.04	-20228.5	-21184.7	-227.683	-10014.8	-4477.64	-6992.98	-5170.01	-8105.25	-227.683	-8944.18	-227.683	-5170.01	-5615.97	0	-5596.55	-20228.5	-15747.2	-16766.9	-346.562	-227.683	-4967.61	-14877.5	-7118.53	-227.683	-124.761	-15277.7	-21529.7	-6188.97	-8544.41	-20228.5	-20228.5	-8544.41	-21529.7	-20228.5	-20228.5	-21529.7	-14411.5
8140__2016__CAJ3__read__4__count__128	-9040.61	-6655.07	-78.0023	-9040.61	0	-9481.67	-8945.58	-8554.09	-10390	-9040.61	-10602.2	-6655.07	-15125	-15548.1	-6879.41	-6399.81	-8120.38	-8823.88	-78.0023	-6839.68	-6879.41	-10408.4	-6879.41	-78.0023	-7703.29	-5596.55	0	-15125	-11844.9	-12332.6	-6566.84	-6879.41	-7659.1	-11508.9	-9118.78	-6879.41	-6234.26	-10840.1	-14400.6	-8671.38	-10363.1	-15125	-15125	-10363.1	-14400.6	-15125	-15125	-14400.6	-10390
9235__2016__CUS8__read__1__count__1286	-14531.5	-19980.5	-15984.2	-14531.5	-15125	-19100.7	-17778.8	-17974.6	-12042.9	-14531.5	-11971.5	-19980.5	0	-124.083	-20895.6	-12160.9	-20113.7	-14047.9	-15984.2	-8304.95	-20895.6	-19581.3	-20895.6	-15984.2	-14518.7	-20228.5	-15125	0	-12218.2	-12427.4	-19160.3	-20895.6	-18632.9	-12168.5	-18789	-20895.6	-21111.1	-12192.7	-5649.65	-18068.8	-19638.9	0	0	-19638.9	-5649.65	0	0	-5649.65	-12042.9
9235__2016__CUS8__read__2__count__850	-11097.6	-13201.4	-11910	-11097.6	-11844.9	-13109.3	-12579.9	-12076.5	-380.949	-11097.6	-226.411	-13201.4	-12218.2	-12496.8	-16390.9	-8445.56	-13376.9	-10691.7	-11910	-4970.51	-16390.9	-12828.3	-16390.9	-11910	-10927.9	-15747.2	-11844.9	-12218.2	0	-124.016	-15881	-16390.9	-12515.6	-124.522	-11893.3	-16390.9	-16511.4	-69.9345	-12125.8	-12155.1	-12899.3	-12218.2	-12218.2	-12899.3	-12125.8	-12218.2	-12218.2	-12125.8	-380.949
9235__2016__CUS8__read__3__count__132	-11802.1	-13656.9	-12516.7	-11802.1	-12332.6	-14648.4	-14000	-13397.2	-783.114	-11802.1	-379.981	-13656.9	-12427.4	-12477.2	-17468.3	-8891.04	-13437.5	-12015.9	-12516.7	-5529.82	-17468.3	-13521.1	-17468.3	-12516.7	-12208.3	-16766.9	-12332.6	-12427.4	-124.016	0	-16790.3	-17468.3	-13783.7	-472.409	-12512.6	-17468.3	-17760.5	-239.319	-12368.1	-13475.7	-13794.2	-12427.4	-12427.4	-13794.2	-12368.1	-12427.4	-12427.4	-12368.1	-783.114
7738__2015__HUA3__read__1__count__1429	-7661.86	-2862.52	-6225.95	-7661.86	-6566.84	-8157.84	-8037.36	-7626.6	-14757.8	-7661.86	-15389.2	-2862.52	-19160.3	-20002.5	-124.362	-11349.9	-4067.56	-7882.22	-6225.95	-8038.55	-124.362	-10484.9	-124.362	-6225.95	-6483.4	-346.562	-6566.84	-19160.3	-15881	-16790.3	0	-124.362	-6469.23	-15122.2	-8265.58	-124.362	-574.754	-15491.8	-22369.7	-7722.68	-10160.5	-19160.3	-19160.3	-10160.5	-22369.7	-19160.3	-19160.3	-22369.7	-14757.8
7738__2015__HUA3__read__2__count__472	-7834.08	-3151.98	-6419.6	-7834.08	-6879.41	-7574.57	-7573.16	-7217.09	-15027.1	-7834.08	-15827.2	-3151.98	-20895.6	-21925.2	0	-11673.7	-4699.8	-7602.93	-6419.6	-8443.75	0	-10515.8	0	-6419.6	-6216.79	-227.683	-6879.41	-20895.6	-16390.9	-17468.3	-124.362	0	-6081.29	-15459.9	-8377.06	0	-271.281	-15959.8	-23336.2	-7313.24	-10035	-20895.6	-20895.6	-10035	-23336.2	-20895.6	-20895.6	-23336.2	-15027.1
7738__2015__HUA3__read__3__count__150	-4812.34	-10424	-7219.27	-4812.34	-7659.1	-298.869	-277.196	-131.005	-10820.5	-4812.34	-11811.2	-10424	-18632.9	-19877.3	-6081.29	-3871.93	-13082.6	-2453.83	-7219.27	-7293.58	-6081.29	-1867.36	-6081.29	-7219.27	-2086.95	-4967.61	-7659.1	-18632.9	-12515.6	-13783.7	-6469.23	-6081.29	0	-11411.4	-1805.16	-6081.29	-4782.02	-12152.7	-16243.3	-137.987	-1261.02	-18632.9	-18632.9	-1261.02	-16243.3	-18632.9	-18632.9	-16243.3	-10820.5
7738__2015__HUA3__read__4__count__109	-10586.5	-12930.2	-11458.1	-10586.5	-11508.9	-11726.2	-11312.8	-10916.1	-159.83	-10586.5	-229.872	-12930.2	-12168.5	-12680	-15459.9	-8168.89	-13505.1	-9545.3	-11458.1	-4477.83	-15459.9	-12321.1	-15459.9	-11458.1	-9828.96	-14877.5	-11508.9	-12168.5	-124.522	-472.409	-15122.2	-15459.9	-11411.4	0	-11459.7	-15459.9	-15408.1	-124.562	-12077	-10994.7	-12186.1	-12168.5	-12168.5	-12186.1	-12077	-12168.5	-12168.5	-12077	-159.83
8409__2016__AMA2__read__1__count__1073	-4913.37	-11298.9	-8992.1	-4913.37	-9118.78	-2914.97	-2579.89	-2072.66	-11193.9	-4913.37	-11534.4	-11298.9	-18789	-19341.3	-8377.06	-3644.25	-12506.6	-4492.43	-8992.1	-8741.29	-8377.06	-228.076	-8377.06	-8992.1	-3982.34	-7118.53	-9118.78	-18789	-11893.3	-12512.6	-8265.58	-8377.06	-1805.16	-11459.7	0	-8377.06	-7623.33	-11749.4	-16353.1	-2089.9	-416.583	-18789	-18789	-416.583	-16353.1	-18789	-18789	-16353.1	-11193.9
8409__2016__AMA2__read__2__count__502	-7834.08	-3151.98	-6419.6	-7834.08	-6879.41	-7574.57	-7573.16	-7217.09	-15027.1	-7834.08	-15827.2	-3151.98	-20895.6	-21925.2	0	-11673.7	-4699.8	-7602.93	-6419.6	-8443.75	0	-10515.8	0	-6419.6	-6216.79	-227.683	-6879.41	-20895.6	-16390.9	-17468.3	-124.362	0	-6081.29	-15459.9	-8377.06	0	-271.281	-15959.8	-23336.2	-7313.24	-10035	-20895.6	-20895.6	-10035	-23336.2	-20895.6	-20895.6	-23336.2	-15027.1
8409__2016__AMA2__read__3__count__448	-7644.33	-3441.62	-5679.54	-7644.33	-6234.26	-6037.39	-6131.46	-5841.99	-14873.7	-7644.33	-15846.3	-3441.62	-21111.1	-22312.6	-271.281	-10670.4	-5572.02	-6731.02	-5679.54	-8456.9	-271.281	-9375.42	-271.281	-5679.54	-5417.27	-124.761	-6234.26	-21111.1	-16511.4	-17760.5	-574.754	-271.281	-4782.02	-15408.1	-7623.33	-271.281	0	-16000.1	-22411.7	-5931.14	-8757.33	-21111.1	-21111.1	-8757.33	-22411.7	-21111.1	-21111.1	-22411.7	-14873.7
8409__2016__AMA2__read__4__count__322	-10969.1	-12872.1	-10873.9	-10969.1	-10840.1	-12749.9	-12252.2	-11755.9	-275.651	-10969.1	-166.958	-12872.1	-12192.7	-12513.1	-15959.8	-8199.84	-13166.1	-10412.9	-10873.9	-4765.34	-15959.8	-12687.9	-15959.8	-10873.9	-10603.9	-15277.7	-10840.1	-12192.7	-69.9345	-239.319	-15491.8	-15959.8	-12152.7	-124.562	-11749.4	-15959.8	-16000.1	0	-12042.5	-11838	-12716.6	-12192.7	-12192.7	-12716.6	-12042.5	-12192.7	-12192.7	-12042.5	-275.651
8215__2016__AYA11__read__1__count__2096	-12344.3	-21849.2	-15284.1	-12344.3	-14400.6	-16568.8	-15223.1	-15448.4	-11912.3	-12344.3	-11875.2	-21849.2	-5649.65	-5796.74	-23336.2	-7689.67	-22880	-11858	-15284.1	-11276	-23336.2	-15950.1	-23336.2	-15284.1	-12477.9	-21529.7	-14400.6	-5649.65	-12125.8	-12368.1	-22369.7	-23336.2	-16243.3	-12077	-16353.1	-23336.2	-22411.7	-12042.5	0	-15514.6	-16036.9	-5649.65	-5649.65	-16036.9	0	-5649.65	-5649.65	0	-11912.3
8215__2016__AYA11__read__2__count__1001	-4786.24	-11898.5	-8249.09	-4786.24	-8671.38	-124.455	-84.8515	-24.5791	-10406	-4786.24	-11449.2	-11898.5	-18068.8	-19381.4	-7313.24	-3686.41	-14637.9	-2143.05	-8249.09	-7195.79	-7313.24	-1976.5	-7313.24	-8249.09	-2007.51	-6188.97	-8671.38	-18068.8	-12155.1	-13475.7	-7722.68	-7313.24	-137.987	-10994.7	-2089.9	-7313.24	-5931.14	-11838	-15514.6	0	-1288.74	-18068.8	-18068.8	-1288.74	-15514.6	-18068.8	-18068.8	-15514.6	-10406
8215__2016__AYA11__read__3__count__670	-5542.04	-13801.4	-10127.1	-5542.04	-10363.1	-1850.02	-1624.19	-1285.48	-11823.2	-5542.04	-12440	-13801.4	-19638.9	-20482.6	-10035	-3535.51	-15789.9	-4024.42	-10127.1	-9515.42	-10035	-125.213	-10035	-10127.1	-3751.52	-8544.41	-10363.1	-19638.9	-12899.3	-13794.2	-10160.5	-10035	-1261.02	-12186.1	-416.583	-10035	-8757.33	-12716.6	-16036.9	-1288.74	0	-19638.9	-19638.9	0	-16036.9	-19638.9	-19638.9	-16036.9	-11823.2
8215__2016__AYA11__read__4__count__219	-14531.5	-19980.5	-15984.2	-14531.5	-15125	-19100.7	-17778.8	-17974.6	-12042.9	-14531.5	-11971.5	-19980.5	0	-124.083	-20895.6	-12160.9	-20113.7	-14047.9	-15984.2	-8304.95	-20895.6	-19581.3	-20895.6	-15984.2	-14518.7	-20228.5	-15125	0	-12218.2	-12427.4	-19160.3	-20895.6	-18632.9	-12168.5	-18789	-20895.6	-21111.1	-12192.7	-5649.65	-18068.8	-19638.9	0	0	-19638.9	-5649.65	0	0	-5649.65	-12042.9
8328__2016__API17__read__1__count__7649	-14531.5	-19980.5	-15984.2	-14531.5	-15125	-19100.7	-17778.8	-17974.6	-12042.9	-14531.5	-11971.5	-19980.5	0	-124.083	-20895.6	-12160.9	-20113.7	-14047.9	-15984.2	-8304.95	-20895.6	-19581.3	-20895.6	-15984.2	-14518.7	-20228.5	-15125	0	-12218.2	-12427.4	-19160.3	-20895.6	-18632.9	-12168.5	-18789	-20895.6	-21111.1	-12192.7	-5649.65	-18068.8	-19638.9	0	0	-19638.9	-5649.65	0	0	-5649.65	-12042.9
8328__2016__API17__read__2__count__820	-5542.04	-13801.4	-10127.1	-5542.04	-10363.1	-1850.02	-1624.19	-1285.48	-11823.2	-5542.04	-12440	-13801.4	-19638.9	-20482.6	-10035	-3535.51	-15789.9	-4024.42	-10127.1	-9515.42	-10035	-125.213	-10035	-10127.1	-3751.52	-8544.41	-10363.1	-19638.9	-12899.3	-13794.2	-10160.5	-10035	-1261.02	-12186.1	-416.583	-10035	-8757.33	-12716.6	-16036.9	-1288.74	0	-19638.9	-19638.9	0	-16036.9	-19638.9	-19638.9	-16036.9	-11823.2
8328__2016__API17__read__3__count__128	-12344.3	-21849.2	-15284.1	-12344.3	-14400.6	-16568.8	-15223.1	-15448.4	-11912.3	-12344.3	-11875.2	-21849.2	-5649.65	-5796.74	-23336.2	-7689.67	-22880	-11858	-15284.1	-11276	-23336.2	-15950.1	-23336.2	-15284.1	-12477.9	-21529.7	-14400.6	-5649.65	-12125.8	-12368.1	-22369.7	-23336.2	-16243.3	-12077	-16353.1	-23336.2	-22411.7	-12042.5	0	-15514.6	-16036.9	-5649.65	-5649.65	-16036.9	0	-5649.65	-5649.65	0	-11912.3
7503__2016__CUS8__read__1__count__904	-14531.5	-19980.5	-15984.2	-14531.5	-15125	-19100.7	-17778.8	-17974.6	-12042.9	-14531.5	-11971.5	-19980.5	0	-124.083	-20895.6	-12160.9	-20113.7	-14047.9	-15984.2	-8304.95	-20895.6	-19581.3	-20895.6	-15984.2	-14518.7	-20228.5	-15125	0	-12218.2	-12427.4	-19160.3	-20895.6	-18632.9	-12168.5	-18789	-20895.6	-21111.1	-12192.7	-5649.65	-18068.8	-19638.9	0	0	-19638.9	-5649.65	0	0	-5649.65	-12042.9
8212__2016__AYA11__read__1__count__1340	-14531.5	-19980.5	-15984.2	-14531.5	-15125	-19100.7	-17778.8	-17974.6	-12042.9	-14531.5	-11971.5	-19980.5	0	-124.083	-20895.6	-12160.9	-20113.7	-14047.9	-15984.2	-8304.95	-20895.6	-19581.3	-20895.6	-15984.2	-14518.7	-20228.5	-15125	0	-12218.2	-12427.4	-19160.3	-20895.6	-18632.9	-12168.5	-18789	-20895.6	-21111.1	-12192.7	-5649.65	-18068.8	-19638.9	0	0	-19638.9	-5649.65	0	0	-5649.65	-12042.9
8212__2016__AYA11__read__2__count__1010	-12344.3	-21849.2	-15284.1	-12344.3	-14400.6	-16568.8	-15223.1	-15448.4	-11912.3	-12344.3	-11875.2	-21849.2	-5649.65	-5796.74	-23336.2	-7689.67	-22880	-11858	-15284.1	-11276	-23336.2	-15950.1	-23336.2	-15284.1	-12477.9	-21529.7	-14400.6	-5649.65	-12125.8	-12368.1	-22369.7	-23336.2	-16243.3	-12077	-16353.1	-23336.2	-22411.7	-12042.5	0	-15514.6	-16036.9	-5649.65	-5649.65	-16036.9	0	-5649.65	-5649.65	0	-11912.3
8212__2016__AYA11__read__3__count__134	-10425.6	-12850.6	-10340.7	-10425.6	-10390	-11068.6	-10653.8	-10316.9	0	-10425.6	-124.588	-12850.6	-12042.9	-12622.6	-15027.1	-7507.19	-13598.9	-9114.18	-10340.7	-3776.3	-15027.1	-12027	-15027.1	-10340.7	-9396.15	-14411.5	-10390	-12042.9	-380.949	-783.114	-14757.8	-15027.1	-10820.5	-159.83	-11193.9	-15027.1	-14873.7	-275.651	-11912.3	-10406	-11823.2	-12042.9	-12042.9	-11823.2	-11912.3	-12042.9	-12042.9	-11912.3	0
6168__2017__CAJ1__read__1__count__1730	-5704.68	-13657.9	-10276.2	-5704.68	-10408.4	-2745.09	-2415.56	-1969.61	-12027	-5704.68	-12441.2	-13657.9	-19581.3	-20207.1	-10515.8	-3478.1	-15234.3	-4806.43	-10276.2	-9846.66	-10515.8	0	-10515.8	-10276.2	-4461.06	-8944.18	-10408.4	-19581.3	-12828.3	-13521.1	-10484.9	-10515.8	-1867.36	-12321.1	-228.076	-10515.8	-9375.42	-12687.9	-15950.1	-1976.5	-125.213	-19581.3	-19581.3	-125.213	-15950.1	-19581.3	-19581.3	-15950.1	-12027
7661__2015__LMA5__read__1__count__1295	-9261.07	-6431.27	0	-9261.07	-78.0023	-8941.71	-8561.75	-8135.26	-10340.7	-9261.07	-10672.4	-6431.27	-15984.2	-16537	-6419.6	-6805.23	-8126	-8659.89	0	-6944.24	-6419.6	-10276.2	-6419.6	0	-7513.12	-5170.01	-78.0023	-15984.2	-11910	-12516.7	-6225.95	-6419.6	-7219.27	-11458.1	-8992.1	-6419.6	-5679.54	-10873.9	-15284.1	-8249.09	-10127.1	-15984.2	-15984.2	-10127.1	-15284.1	-15984.2	-15984.2	-15284.1	-10340.7
7661__2015__LMA5__read__2__count__1039	0	-10177	-9261.07	0	-9040.61	-5457.94	-4775.02	-4749.85	-10425.6	0	-10850.5	-10177	-14531.5	-15156	-7834.08	-4732.97	-10587.9	-1579.85	-9261.07	-8426.03	-7834.08	-5704.68	-7834.08	-9261.07	-1439.57	-7219.17	-9040.61	-14531.5	-11097.6	-11802.1	-7661.86	-7834.08	-4812.34	-10586.5	-4913.37	-7834.08	-7644.33	-10969.1	-12344.3	-4786.24	-5542.04	-14531.5	-14531.5	-5542.04	-12344.3	-14531.5	-14531.5	-12344.3	-10425.6
7661__2015__LMA5__read__3__count__447	-10717.5	-123.95	-6880.77	-10717.5	-7022.35	-14023.8	-13704.2	-12892.8	-12652.1	-10717.5	-12636.4	-123.95	-20104.5	-20294.2	-4039.09	-12691.2	-335.633	-13116.7	-6880.77	-9765.47	-4039.09	-14210.4	-4039.09	-6880.77	-11507	-3596.63	-7022.35	-20104.5	-12628.6	-12890.5	-3611.39	-4039.09	-11479.5	-12572.3	-11778	-4039.09	-4482.86	-12351.5	-21979.8	-12994	-14525.9	-20104.5	-20104.5	-14525.9	-21979.8	-20104.5	-20104.5	-21979.8	-12652.1
7707__2015__HUA2__read__1__count__886	-7834.08	-3151.98	-6419.6	-7834.08	-6879.41	-7574.57	-7573.16	-7217.09	-15027.1	-7834.08	-15827.2	-3151.98	-20895.6	-21925.2	0	-11673.7	-4699.8	-7602.93	-6419.6	-8443.75	0	-10515.8	0	-6419.6	-6216.79	-227.683	-6879.41	-20895.6	-16390.9	-17468.3	-124.362	0	-6081.29	-15459.9	-8377.06	0	-271.281	-15959.8	-23336.2	-7313.24	-10035	-20895.6	-20895.6	-10035	-23336.2	-20895.6	-20895.6	-23336.2	-15027.1
7707__2015__HUA2__read__2__count__139	-10586.5	-12930.2	-11458.1	-10586.5	-11508.9	-11726.2	-11312.8	-10916.1	-159.83	-10586.5	-229.872	-12930.2	-12168.5	-12680	-15459.9	-8168.89	-13505.1	-9545.3	-11458.1	-4477.83	-15459.9	-12321.1	-15459.9	-11458.1	-9828.96	-14877.5	-11508.9	-12168.5	-124.522	-472.409	-15122.2	-15459.9	-11411.4	0	-11459.7	-15459.9	-15408.1	-124.562	-12077	-10994.7	-12186.1	-12168.5	-12168.5	-12186.1	-12077	-12168.5	-12168.5	-12077	-159.83
8100__2016__CAJ2__read__1__count__385	-9495.8	-6414.98	-124.362	-9495.8	-74.344	-10094.4	-9586.36	-9053.24	-10533	-9495.8	-10635.1	-6414.98	-15760.6	-16068.5	-7048.2	-6800.21	-7701.94	-9578.86	-124.362	-7253.65	-7048.2	-10505.9	-7048.2	-124.362	-8368.96	-5721.35	-74.344	-15760.6	-11804	-12181.9	-6670.49	-7048.2	-8065.24	-11585.3	-9148.11	-7048.2	-6476.5	-10806.3	-15056.3	-9166.96	-10574.9	-15760.6	-15760.6	-10574.9	-15056.3	-15760.6	-15760.6	-15056.3	-10533
8100__2016__CAJ2__read__2__count__208	-9261.07	-6431.27	0	-9261.07	-78.0023	-8941.71	-8561.75	-8135.26	-10340.7	-9261.07	-10672.4	-6431.27	-15984.2	-16537	-6419.6	-6805.23	-8126	-8659.89	0	-6944.24	-6419.6	-10276.2	-6419.6	0	-7513.12	-5170.01	-78.0023	-15984.2	-11910	-12516.7	-6225.95	-6419.6	-7219.27	-11458.1	-8992.1	-6419.6	-5679.54	-10873.9	-15284.1	-8249.09	-10127.1	-15984.2	-15984.2	-10127.1	-15284.1	-15984.2	-15984.2	-15284.1	-10340.7
8065__2016__LMA6__read__1__count__448	-10260.7	-124.801	-7186.93	-10260.7	-7409.22	-13473	-13233.7	-12548.8	-12598.5	-10260.7	-12775.9	-124.801	-19710.8	-20114.4	-3148.27	-13292.6	-433.738	-12242.2	-7186.93	-9185.92	-3148.27	-14636.3	-3148.27	-7186.93	-10701.2	-3042.83	-7409.22	-19710.8	-12908.4	-13363.1	-2819.09	-3148.27	-11214.9	-12634.4	-12049.7	-3148.27	-3710.79	-12620.9	-22586.8	-12653.5	-14757.4	-19710.8	-19710.8	-14757.4	-22586.8	-19710.8	-19710.8	-22586.8	-12598.5
8065__2016__LMA6__read__2__count__409	-9261.07	-6431.27	0	-9261.07	-78.0023	-8941.71	-8561.75	-8135.26	-10340.7	-9261.07	-10672.4	-6431.27	-15984.2	-16537	-6419.6	-6805.23	-8126	-8659.89	0	-6944.24	-6419.6	-10276.2	-6419.6	0	-7513.12	-5170.01	-78.0023	-15984.2	-11910	-12516.7	-6225.95	-6419.6	-7219.27	-11458.1	-8992.1	-6419.6	-5679.54	-10873.9	-15284.1	-8249.09	-10127.1	-15984.2	-15984.2	-10127.1	-15284.1	-15984.2	-15984.2	-15284.1	-10340.7
8065__2016__LMA6__read__3__count__107	0	-10177	-9261.07	0	-9040.61	-5457.94	-4775.02	-4749.85	-10425.6	0	-10850.5	-10177	-14531.5	-15156	-7834.08	-4732.97	-10587.9	-1579.85	-9261.07	-8426.03	-7834.08	-5704.68	-7834.08	-9261.07	-1439.57	-7219.17	-9040.61	-14531.5	-11097.6	-11802.1	-7661.86	-7834.08	-4812.34	-10586.5	-4913.37	-7834.08	-7644.33	-10969.1	-12344.3	-4786.24	-5542.04	-14531.5	-14531.5	-5542.04	-12344.3	-14531.5	-14531.5	-12344.3	-10425.6
9836__2017__AYA15__read__1__count__2673	-12344.3	-21849.2	-15284.1	-12344.3	-14400.6	-16568.8	-15223.1	-15448.4	-11912.3	-12344.3	-11875.2	-21849.2	-5649.65	-5796.74	-23336.2	-7689.67	-22880	-11858	-15284.1	-11276	-23336.2	-15950.1	-23336.2	-15284.1	-12477.9	-21529.7	-14400.6	-5649.65	-12125.8	-12368.1	-22369.7	-23336.2	-16243.3	-12077	-16353.1	-23336.2	-22411.7	-12042.5	0	-15514.6	-16036.9	-5649.65	-5649.65	-16036.9	0	-5649.65	-5649.65	0	-11912.3
9836__2017__AYA15__read__2__count__510	-4786.24	-11898.5	-8249.09	-4786.24	-8671.38	-124.455	-84.8515	-24.5791	-10406	-4786.24	-11449.2	-11898.5	-18068.8	-19381.4	-7313.24	-3686.41	-14637.9	-2143.05	-8249.09	-7195.79	-7313.24	-1976.5	-7313.24	-8249.09	-2007.51	-6188.97	-8671.38	-18068.8	-12155.1	-13475.7	-7722.68	-7313.24	-137.987	-10994.7	-2089.9	-7313.24	-5931.14	-11838	-15514.6	0	-1288.74	-18068.8	-18068.8	-1288.74	-15514.6	-18068.8	-18068.8	-15514.6	-10406
9836__2017__AYA15__read__3__count__260	-10425.6	-12850.6	-10340.7	-10425.6	-10390	-11068.6	-10653.8	-10316.9	0	-10425.6	-124.588	-12850.6	-12042.9	-12622.6	-15027.1	-7507.19	-13598.9	-9114.18	-10340.7	-3776.3	-15027.1	-12027	-15027.1	-10340.7	-9396.15	-14411.5	-10390	-12042.9	-380.949	-783.114	-14757.8	-15027.1	-10820.5	-159.83	-11193.9	-15027.1	-14873.7	-275.651	-11912.3	-10406	-11823.2	-12042.9	-12042.9	-11823.2	-11912.3	-12042.9	-12042.9	-11912.3	0
8026__2016__HUA4__read__1__count__1321	-7846.06	-2715.89	-5459.51	-7846.06	-5835.16	-8222.18	-8136.95	-7681	-14764.8	-7846.06	-15386.3	-2715.89	-20545.5	-21384.3	-124.296	-11329.4	-3983.9	-8097.69	-5459.51	-8354.95	-124.296	-10506.3	-124.296	-5459.51	-6618.59	-252.26	-5835.16	-20545.5	-15958.3	-16857.3	-118.616	-124.296	-6446.5	-15206.4	-8290.52	-124.296	-487.409	-15457.4	-22928.1	-7780.62	-10189.1	-20545.5	-20545.5	-10189.1	-22928.1	-20545.5	-20545.5	-22928.1	-14764.8
8026__2016__HUA4__read__2__count__933	-7834.08	-3151.98	-6419.6	-7834.08	-6879.41	-7574.57	-7573.16	-7217.09	-15027.1	-7834.08	-15827.2	-3151.98	-20895.6	-21925.2	0	-11673.7	-4699.8	-7602.93	-6419.6	-8443.75	0	-10515.8	0	-6419.6	-6216.79	-227.683	-6879.41	-20895.6	-16390.9	-17468.3	-124.362	0	-6081.29	-15459.9	-8377.06	0	-271.281	-15959.8	-23336.2	-7313.24	-10035	-20895.6	-20895.6	-10035	-23336.2	-20895.6	-20895.6	-23336.2	-15027.1
8026__2016__HUA4__read__3__count__375	-9815.08	-303.437	-6918.26	-9815.08	-7075.81	-13494.4	-13190.6	-12372.3	-12189.1	-9815.08	-12175.2	-303.437	-20490.3	-20692.3	-3833.03	-12490.3	-235.072	-12362.5	-6918.26	-9620.32	-3833.03	-13432.9	-3833.03	-6918.26	-10782.4	-3551.13	-7075.81	-20490.3	-12251.6	-12515.4	-3417.83	-3833.03	-10991.8	-12183.1	-10895	-3833.03	-4420.85	-11974.6	-22907.6	-12470	-13808.6	-20490.3	-20490.3	-13808.6	-22907.6	-20490.3	-20490.3	-22907.6	-12189.1
10059__2018__LMA6__read__1__count__2987	-8426.03	-9396.52	-6944.24	-8426.03	-6839.68	-7756.01	-7188.7	-7066.17	-3776.3	-8426.03	-4056.44	-9396.52	-8304.95	-8996.11	-8443.75	-6239.15	-10472.2	-6862.18	-6944.24	0	-8443.75	-9846.66	-8443.75	-6944.24	-6817.11	-8105.25	-6839.68	-8304.95	-4970.51	-5529.82	-8038.55	-8443.75	-7293.58	-4477.83	-8741.29	-8443.75	-8456.9	-4765.34	-11276	-7195.79	-9515.42	-8304.95	-8304.95	-9515.42	-11276	-8304.95	-8304.95	-11276	-3776.3
10059__2018__LMA6__read__2__count__1748	-10717.5	-123.95	-6880.77	-10717.5	-7022.35	-14023.8	-13704.2	-12892.8	-12652.1	-10717.5	-12636.4	-123.95	-20104.5	-20294.2	-4039.09	-12691.2	-335.633	-13116.7	-6880.77	-9765.47	-4039.09	-14210.4	-4039.09	-6880.77	-11507	-3596.63	-7022.35	-20104.5	-12628.6	-12890.5	-3611.39	-4039.09	-11479.5	-12572.3	-11778	-4039.09	-4482.86	-12351.5	-21979.8	-12994	-14525.9	-20104.5	-20104.5	-14525.9	-21979.8	-20104.5	-20104.5	-21979.8	-12652.1
10059__2018__LMA6__read__3__count__385	0	-10177	-9261.07	0	-9040.61	-5457.94	-4775.02	-4749.85	-10425.6	0	-10850.5	-10177	-14531.5	-15156	-7834.08	-4732.97	-10587.9	-1579.85	-9261.07	-8426.03	-7834.08	-5704.68	-7834.08	-9261.07	-1439.57	-7219.17	-9040.61	-14531.5	-11097.6	-11802.1	-7661.86	-7834.08	-4812.34	-10586.5	-4913.37	-7834.08	-7644.33	-10969.1	-12344.3	-4786.24	-5542.04	-14531.5	-14531.5	-5542.04	-12344.3	-14531.5	-14531.5	-12344.3	-10425.6
10059__2018__LMA6__read__4__count__251	-8697.26	-9421.4	-7117.91	-8697.26	-6893.81	-8865.36	-8178.47	-7956.36	-3742.32	-8697.26	-3773.21	-9421.4	-8075.63	-8537.26	-9093.79	-6250.12	-10100.9	-7754.74	-7117.91	-124.668	-9093.79	-10107.3	-9093.79	-7117.91	-7666.19	-8696.8	-6893.81	-8075.63	-4657.65	-4968.29	-8519.85	-9093.79	-8131.4	-4389.52	-8928.71	-9093.79	-9278.62	-4497.85	-11079.4	-8086.08	-9978.78	-8075.63	-8075.63	-9978.78	-11079.4	-8075.63	-8075.63	-11079.4	-3742.32
10059__2018__LMA6__read__5__count__117	-8534.34	-9272.42	-6949.53	-8534.34	-6723.7	-8696.97	-8008.35	-7758.07	-3839.07	-8534.34	-3899.68	-9272.42	-7991.7	-8448.15	-8906.06	-6099.39	-9957.29	-7616.27	-6949.53	-124.655	-8906.06	-9886.37	-8906.06	-6949.53	-7511.96	-8493.35	-6723.7	-7991.7	-4752.76	-5093.24	-8326.91	-8906.06	-7941.98	-4482.87	-8714.86	-8906.06	-9080.36	-4585.91	-10967.5	-7912.41	-9766.55	-7991.7	-7991.7	-9766.55	-10967.5	-7991.7	-7991.7	-10967.5	-3839.07
8213__2016__AYA11__read__1__count__2852	-5457.94	-12739.4	-8941.71	-5457.94	-9481.67	0	-78.1353	-124.415	-11068.6	-5457.94	-12331	-12739.4	-19100.7	-20647.8	-7574.57	-4609.05	-15862.5	-2172.19	-8941.71	-7756.01	-7574.57	-2745.09	-7574.57	-8941.71	-2088.95	-6530.28	-9481.67	-19100.7	-13109.3	-14648.4	-8157.84	-7574.57	-298.869	-11726.2	-2914.97	-7574.57	-6037.39	-12749.9	-16568.8	-124.455	-1850.02	-19100.7	-19100.7	-1850.02	-16568.8	-19100.7	-19100.7	-16568.8	-11068.6
8213__2016__AYA11__read__2__count__754	-12344.3	-21849.2	-15284.1	-12344.3	-14400.6	-16568.8	-15223.1	-15448.4	-11912.3	-12344.3	-11875.2	-21849.2	-5649.65	-5796.74	-23336.2	-7689.67	-22880	-11858	-15284.1	-11276	-23336.2	-15950.1	-23336.2	-15284.1	-12477.9	-21529.7	-14400.6	-5649.65	-12125.8	-12368.1	-22369.7	-23336.2	-16243.3	-12077	-16353.1	-23336.2	-22411.7	-12042.5	0	-15514.6	-16036.9	-5649.65	-5649.65	-16036.9	0	-5649.65	-5649.65	0	-11912.3
8213__2016__AYA11__read__3__count__585	-12966.1	-22239.7	-15835.8	-12966.1	-14822.6	-18113.2	-16637.8	-16758.5	-12493	-12966.1	-12226.6	-22239.7	-5800.23	-5702.81	-24371.5	-8071.25	-22863.4	-13162.7	-15835.8	-11977.3	-24371.5	-16570.9	-24371.5	-15835.8	-13723	-22488.2	-14822.6	-5800.23	-12405.5	-12419.2	-23221.3	-24371.5	-17485	-12589.5	-16903.8	-24371.5	-23615.4	-12364.1	-123.963	-16824.7	-16875.5	-5800.23	-5800.23	-16875.5	-123.963	-5800.23	-5800.23	-123.963	-12493
9628__2017__CAJ1__read__1__count__4428	-5704.68	-13657.9	-10276.2	-5704.68	-10408.4	-2745.09	-2415.56	-1969.61	-12027	-5704.68	-12441.2	-13657.9	-19581.3	-20207.1	-10515.8	-3478.1	-15234.3	-4806.43	-10276.2	-9846.66	-10515.8	0	-10515.8	-10276.2	-4461.06	-8944.18	-10408.4	-19581.3	-12828.3	-13521.1	-10484.9	-10515.8	-1867.36	-12321.1	-228.076	-10515.8	-9375.42	-12687.9	-15950.1	-1976.5	-125.213	-19581.3	-19581.3	-125.213	-15950.1	-19581.3	-19581.3	-15950.1	-12027
9628__2017__CAJ1__read__2__count__157	-5897.59	-13615.4	-10365.9	-5897.59	-10377.2	-3768.57	-3318.13	-2744.6	-12175	-5897.59	-12370.1	-13615.4	-19356.3	-19747.8	-11057.5	-3424.34	-14801.9	-5643.91	-10365.9	-10056.1	-11057.5	-124.083	-11057.5	-10365.9	-5238.99	-9412.7	-10377.2	-19356.3	-12695.9	-13170.5	-10853.2	-11057.5	-2598.51	-12411.1	-285.536	-11057.5	-10078.8	-12593.9	-15730.5	-2776	-460.139	-19356.3	-19356.3	-460.139	-15730.5	-19356.3	-19356.3	-15730.5	-12175
9628__2017__CAJ1__read__3__count__140	-5430.71	-13828.4	-10300.9	-5430.71	-10277.3	-3230.47	-2744.99	-2334.05	-12020.5	-5430.71	-12315.2	-13828.4	-18669.1	-19165.4	-10921.9	-3018.91	-15175.6	-4916.14	-10300.9	-9687.77	-10921.9	-77.8161	-10921.9	-10300.9	-4597.02	-9317.32	-10277.3	-18669.1	-12707.7	-13281.7	-10772.2	-10921.9	-2252.8	-12316.2	-300.438	-10921.9	-9876.56	-12598.6	-15013.8	-2344.38	-306.702	-18669.1	-18669.1	-306.702	-15013.8	-18669.1	-18669.1	-15013.8	-12020.5
9282__2016__API1__read__1__count__5955	-14531.5	-19980.5	-15984.2	-14531.5	-15125	-19100.7	-17778.8	-17974.6	-12042.9	-14531.5	-11971.5	-19980.5	0	-124.083	-20895.6	-12160.9	-20113.7	-14047.9	-15984.2	-8304.95	-20895.6	-19581.3	-20895.6	-15984.2	-14518.7	-20228.5	-15125	0	-12218.2	-12427.4	-19160.3	-20895.6	-18632.9	-12168.5	-18789	-20895.6	-21111.1	-12192.7	-5649.65	-18068.8	-19638.9	0	0	-19638.9	-5649.65	0	0	-5649.65	-12042.9
9282__2016__API1__read__2__count__1928	-12344.3	-21849.2	-15284.1	-12344.3	-14400.6	-16568.8	-15223.1	-15448.4	-11912.3	-12344.3	-11875.2	-21849.2	-5649.65	-5796.74	-23336.2	-7689.67	-22880	-11858	-15284.1	-11276	-23336.2	-15950.1	-23336.2	-15284.1	-12477.9	-21529.7	-14400.6	-5649.65	-12125.8	-12368.1	-22369.7	-23336.2	-16243.3	-12077	-16353.1	-23336.2	-22411.7	-12042.5	0	-15514.6	-16036.9	-5649.65	-5649.65	-16036.9	0	-5649.65	-5649.65	0	-11912.3
9282__2016__API1__read__3__count__792	-5457.94	-12739.4	-8941.71	-5457.94	-9481.67	0	-78.1353	-124.415	-11068.6	-5457.94	-12331	-12739.4	-19100.7	-20647.8	-7574.57	-4609.05	-15862.5	-2172.19	-8941.71	-7756.01	-7574.57	-2745.09	-7574.57	-8941.71	-2088.95	-6530.28	-9481.67	-19100.7	-13109.3	-14648.4	-8157.84	-7574.57	-298.869	-11726.2	-2914.97	-7574.57	-6037.39	-12749.9	-16568.8	-124.455	-1850.02	-19100.7	-19100.7	-1850.02	-16568.8	-19100.7	-19100.7	-16568.8	-11068.6
9282__2016__API1__read__4__count__454	-11298	-20838.8	-14247.2	-11298	-13493.5	-14668.9	-13453.2	-13750.5	-10910.2	-11298	-11070.1	-20838.8	-5282.59	-5641.83	-21710.5	-6989.83	-22177	-10261.5	-14247.2	-10121.5	-21710.5	-14844.1	-21710.5	-14247.2	-10907.8	-20015.9	-13493.5	-5282.59	-11392.3	-11830.9	-20895.4	-21710.5	-14580.2	-11143.1	-15250.2	-21710.5	-20685.1	-11267.2	-124.721	-13816.7	-14745.6	-5282.59	-5282.59	-14745.6	-124.721	-5282.59	-5282.59	-124.721	-10910.2
9282__2016__API1__read__5__count__104	-4786.24	-11898.5	-8249.09	-4786.24	-8671.38	-124.455	-84.8515	-24.5791	-10406	-4786.24	-11449.2	-11898.5	-18068.8	-19381.4	-7313.24	-3686.41	-14637.9	-2143.05	-8249.09	-7195.79	-7313.24	-1976.5	-7313.24	-8249.09	-2007.51	-6188.97	-8671.38	-18068.8	-12155.1	-13475.7	-7722.68	-7313.24	-137.987	-10994.7	-2089.9	-7313.24	-5931.14	-11838	-15514.6	0	-1288.74	-18068.8	-18068.8	-1288.74	-15514.6	-18068.8	-18068.8	-15514.6	-10406
8234__2016__AYA7__read__1__count__11953	-12344.3	-21849.2	-15284.1	-12344.3	-14400.6	-16568.8	-15223.1	-15448.4	-11912.3	-12344.3	-11875.2	-21849.2	-5649.65	-5796.74	-23336.2	-7689.67	-22880	-11858	-15284.1	-11276	-23336.2	-15950.1	-23336.2	-15284.1	-12477.9	-21529.7	-14400.6	-5649.65	-12125.8	-12368.1	-22369.7	-23336.2	-16243.3	-12077	-16353.1	-23336.2	-22411.7	-12042.5	0	-15514.6	-16036.9	-5649.65	-5649.65	-16036.9	0	-5649.65	-5649.65	0	-11912.3
10147__2018__CUS8__read__1__count__940	-11865.5	-13695.8	-12537.8	-11865.5	-12350.2	-14600.8	-13948.9	-13358.4	-749.585	-11865.5	-379.742	-13695.8	-12378.4	-12444	-17420.7	-8933.21	-13492.2	-12019.4	-12537.8	-5227.09	-17420.7	-13572.3	-17420.7	-12537.8	-12224.2	-16735.3	-12350.2	-12378.4	-123.936	-33.3706	-16758.7	-17420.7	-13764.4	-463.485	-12563.7	-17420.7	-17713	-249.799	-12428	-13444	-13829.3	-12378.4	-12378.4	-13829.3	-12428	-12378.4	-12378.4	-12428	-749.585
10147__2018__CUS8__read__2__count__881	-11298	-20838.8	-14247.2	-11298	-13493.5	-14668.9	-13453.2	-13750.5	-10910.2	-11298	-11070.1	-20838.8	-5282.59	-5641.83	-21710.5	-6989.83	-22177	-10261.5	-14247.2	-10121.5	-21710.5	-14844.1	-21710.5	-14247.2	-10907.8	-20015.9	-13493.5	-5282.59	-11392.3	-11830.9	-20895.4	-21710.5	-14580.2	-11143.1	-15250.2	-21710.5	-20685.1	-11267.2	-124.721	-13816.7	-14745.6	-5282.59	-5282.59	-14745.6	-124.721	-5282.59	-5282.59	-124.721	-10910.2
10147__2018__CUS8__read__3__count__586	-5542.04	-13801.4	-10127.1	-5542.04	-10363.1	-1850.02	-1624.19	-1285.48	-11823.2	-5542.04	-12440	-13801.4	-19638.9	-20482.6	-10035	-3535.51	-15789.9	-4024.42	-10127.1	-9515.42	-10035	-125.213	-10035	-10127.1	-3751.52	-8544.41	-10363.1	-19638.9	-12899.3	-13794.2	-10160.5	-10035	-1261.02	-12186.1	-416.583	-10035	-8757.33	-12716.6	-16036.9	-1288.74	0	-19638.9	-19638.9	0	-16036.9	-19638.9	-19638.9	-16036.9	-11823.2
10147__2018__CUS8__read__4__count__415	-12344.3	-21849.2	-15284.1	-12344.3	-14400.6	-16568.8	-15223.1	-15448.4	-11912.3	-12344.3	-11875.2	-21849.2	-5649.65	-5796.74	-23336.2	-7689.67	-22880	-11858	-15284.1	-11276	-23336.2	-15950.1	-23336.2	-15284.1	-12477.9	-21529.7	-14400.6	-5649.65	-12125.8	-12368.1	-22369.7	-23336.2	-16243.3	-12077	-16353.1	-23336.2	-22411.7	-12042.5	0	-15514.6	-16036.9	-5649.65	-5649.65	-16036.9	0	-5649.65	-5649.65	0	-11912.3
10147__2018__CUS8__read__5__count__169	-12785.5	-14367.1	-13360.6	-12785.5	-13053.9	-16357.1	-15585.9	-14895.9	-1367.24	-12785.5	-748.553	-14367.1	-12801	-12637.4	-18715.9	-9593.16	-13768	-13560.3	-13360.6	-6001.75	-18715.9	-14480.4	-18715.9	-13360.6	-13721.4	-17972.4	-13053.9	-12801	-463.194	-124.349	-17885.6	-18715.9	-15249.2	-1027	-13398.4	-18715.9	-19179.9	-634.53	-12883.4	-14981.5	-14939.8	-12801	-12801	-14939.8	-12883.4	-12801	-12801	-12883.4	-1367.24
7082__2017__AYA11__read__1__count__2362	-5457.94	-12739.4	-8941.71	-5457.94	-9481.67	0	-78.1353	-124.415	-11068.6	-5457.94	-12331	-12739.4	-19100.7	-20647.8	-7574.57	-4609.05	-15862.5	-2172.19	-8941.71	-7756.01	-7574.57	-2745.09	-7574.57	-8941.71	-2088.95	-6530.28	-9481.67	-19100.7	-13109.3	-14648.4	-8157.84	-7574.57	-298.869	-11726.2	-2914.97	-7574.57	-6037.39	-12749.9	-16568.8	-124.455	-1850.02	-19100.7	-19100.7	-1850.02	-16568.8	-19100.7	-19100.7	-16568.8	-11068.6
7082__2017__AYA11__read__2__count__390	-10260.7	-124.801	-7186.93	-10260.7	-7409.22	-13473	-13233.7	-12548.8	-12598.5	-10260.7	-12775.9	-124.801	-19710.8	-20114.4	-3148.27	-13292.6	-433.738	-12242.2	-7186.93	-9185.92	-3148.27	-14636.3	-3148.27	-7186.93	-10701.2	-3042.83	-7409.22	-19710.8	-12908.4	-13363.1	-2819.09	-3148.27	-11214.9	-12634.4	-12049.7	-3148.27	-3710.79	-12620.9	-22586.8	-12653.5	-14757.4	-19710.8	-19710.8	-14757.4	-22586.8	-19710.8	-19710.8	-22586.8	-12598.5
8137__2016__CAJ3__read__1__count__2099	-10652.1	-14957.7	-11531	-10652.1	-10712.3	-14977.1	-13695.8	-13580.5	-8220.85	-10652.1	-7860.2	-14957.7	-1610.02	-1505.03	-15698	-8434.71	-14592.7	-11107.3	-11531	-4044.56	-15698	-14248.4	-15698	-11531	-11289	-15067.8	-10712.3	-1610.02	-8354.58	-8275.64	-14149.9	-15698	-13974.4	-8548.17	-13206.2	-15698	-16194.2	-8329.02	-6723.67	-13690.7	-14560.2	-1610.02	-1610.02	-14560.2	-6723.67	-1610.02	-1610.02	-6723.67	-8220.85
7662__2017__LMA5__read__1__count__3310	0	-10177	-9261.07	0	-9040.61	-5457.94	-4775.02	-4749.85	-10425.6	0	-10850.5	-10177	-14531.5	-15156	-7834.08	-4732.97	-10587.9	-1579.85	-9261.07	-8426.03	-7834.08	-5704.68	-7834.08	-9261.07	-1439.57	-7219.17	-9040.61	-14531.5	-11097.6	-11802.1	-7661.86	-7834.08	-4812.34	-10586.5	-4913.37	-7834.08	-7644.33	-10969.1	-12344.3	-4786.24	-5542.04	-14531.5	-14531.5	-5542.04	-12344.3	-14531.5	-14531.5	-12344.3	-10425.6
7662__2017__LMA5__read__2__count__706	-9261.07	-6431.27	0	-9261.07	-78.0023	-8941.71	-8561.75	-8135.26	-10340.7	-9261.07	-10672.4	-6431.27	-15984.2	-16537	-6419.6	-6805.23	-8126	-8659.89	0	-6944.24	-6419.6	-10276.2	-6419.6	0	-7513.12	-5170.01	-78.0023	-15984.2	-11910	-12516.7	-6225.95	-6419.6	-7219.27	-11458.1	-8992.1	-6419.6	-5679.54	-10873.9	-15284.1	-8249.09	-10127.1	-15984.2	-15984.2	-10127.1	-15284.1	-15984.2	-15984.2	-15284.1	-10340.7
9281__2016__API1__read__1__count__2086	-14531.5	-19980.5	-15984.2	-14531.5	-15125	-19100.7	-17778.8	-17974.6	-12042.9	-14531.5	-11971.5	-19980.5	0	-124.083	-20895.6	-12160.9	-20113.7	-14047.9	-15984.2	-8304.95	-20895.6	-19581.3	-20895.6	-15984.2	-14518.7	-20228.5	-15125	0	-12218.2	-12427.4	-19160.3	-20895.6	-18632.9	-12168.5	-18789	-20895.6	-21111.1	-12192.7	-5649.65	-18068.8	-19638.9	0	0	-19638.9	-5649.65	0	0	-5649.65	-12042.9
9281__2016__API1__read__2__count__1905	-5457.94	-12739.4	-8941.71	-5457.94	-9481.67	0	-78.1353	-124.415	-11068.6	-5457.94	-12331	-12739.4	-19100.7	-20647.8	-7574.57	-4609.05	-15862.5	-2172.19	-8941.71	-7756.01	-7574.57	-2745.09	-7574.57	-8941.71	-2088.95	-6530.28	-9481.67	-19100.7	-13109.3	-14648.4	-8157.84	-7574.57	-298.869	-11726.2	-2914.97	-7574.57	-6037.39	-12749.9	-16568.8	-124.455	-1850.02	-19100.7	-19100.7	-1850.02	-16568.8	-19100.7	-19100.7	-16568.8	-11068.6
9281__2016__API1__read__3__count__250	-12344.3	-21849.2	-15284.1	-12344.3	-14400.6	-16568.8	-15223.1	-15448.4	-11912.3	-12344.3	-11875.2	-21849.2	-5649.65	-5796.74	-23336.2	-7689.67	-22880	-11858	-15284.1	-11276	-23336.2	-15950.1	-23336.2	-15284.1	-12477.9	-21529.7	-14400.6	-5649.65	-12125.8	-12368.1	-22369.7	-23336.2	-16243.3	-12077	-16353.1	-23336.2	-22411.7	-12042.5	0	-15514.6	-16036.9	-5649.65	-5649.65	-16036.9	0	-5649.65	-5649.65	0	-11912.3
D260__2016__LR2__read__1__count__1642	-5208.11	-11946	-8408.45	-5208.11	-8842.19	-302.17	-274.41	-140.323	-11236.4	-5208.11	-12236.6	-11946	-18561.7	-19814	-7342.79	-3961.61	-14622.5	-2657.09	-8408.45	-7793.94	-7342.79	-1440.39	-7342.79	-8408.45	-2399.57	-6163.35	-8842.19	-18561.7	-12907.3	-14185	-7694.91	-7342.79	-133.048	-11793.4	-1559.09	-7342.79	-5966.23	-12588.5	-16288.5	-143.808	-852.574	-18561.7	-18561.7	-852.574	-16288.5	-18561.7	-18561.7	-16288.5	-11236.4
D260__2016__LR2__read__2__count__1540	-10669.4	-227.387	-7577.31	-10669.4	-7696	-14613.5	-14270.7	-13478.5	-13048.4	-10669.4	-13023.3	-227.387	-19899.8	-20085.6	-3873.71	-13481.9	-124.562	-13269.4	-7577.31	-9762.74	-3873.71	-14757.1	-3873.71	-7577.31	-11655.6	-3687.17	-7696	-19899.8	-13084	-13336.8	-3388.3	-3873.71	-12066.3	-13016	-12107.1	-3873.71	-4573.33	-12838.3	-22746.9	-13586.7	-15128.5	-19899.8	-19899.8	-15128.5	-22746.9	-19899.8	-19899.8	-22746.9	-13048.4
D260__2016__LR2__read__3__count__499	-4821.77	-11992.8	-8293.26	-4821.77	-8713.88	-124.801	-83.4285	-75.7977	-10339.6	-4821.77	-11433.6	-11992.8	-16896.5	-18256.5	-7240.25	-3827.04	-14772.6	-1988.26	-8293.26	-6890.13	-7240.25	-2258.38	-7240.25	-8293.26	-1893.22	-6191.35	-8713.88	-16896.5	-12139.5	-13511	-7574.37	-7240.25	-229.571	-10928.2	-2347.39	-7240.25	-5882.73	-11822.4	-15137.6	-75.7182	-1519.13	-16896.5	-16896.5	-1519.13	-15137.6	-16896.5	-16896.5	-15137.6	-10339.6
D260__2016__LR2__read__4__count__322	-4790.69	-12914.9	-10020.3	-4790.69	-10136.7	-2545.23	-2199.36	-1773.3	-10743.2	-4790.69	-11138.6	-12914.9	-18173.4	-18796.3	-9603.2	-3373.75	-14268.8	-4035.17	-10020.3	-8578.38	-9603.2	-167.414	-9603.2	-10020.3	-3746.37	-8323.42	-10136.7	-18173.4	-11485.5	-12159.8	-9514.83	-9603.2	-1726.12	-10993.3	-174.743	-9603.2	-8753.9	-11386.9	-15551.8	-1755.44	-228.129	-18173.4	-18173.4	-228.129	-15551.8	-18173.4	-18173.4	-15551.8	-10743.2
D260__2016__LR2__read__5__count__126	-5508.25	-13540.2	-10032.4	-5508.25	-10141.8	-2708.22	-2355.83	-1909.88	-11762.2	-5508.25	-12150.1	-13540.2	-19176.4	-19775.9	-10406.9	-3255.54	-15125.5	-4669.58	-10032.4	-9573.04	-10406.9	-33.2116	-10406.9	-10032.4	-4334.74	-8837.08	-10141.8	-19176.4	-12537.2	-13203.8	-10349.9	-10406.9	-1814.61	-12056.2	-257.881	-10406.9	-9294.69	-12396.8	-15557.5	-1913.23	-125.24	-19176.4	-19176.4	-125.24	-15557.5	-19176.4	-19176.4	-15557.5	-11762.2
D260__2016__LR2__read__6__count__113	-7834.08	-3151.98	-6419.6	-7834.08	-6879.41	-7574.57	-7573.16	-7217.09	-15027.1	-7834.08	-15827.2	-3151.98	-20895.6	-21925.2	0	-11673.7	-4699.8	-7602.93	-6419.6	-8443.75	0	-10515.8	0	-6419.6	-6216.79	-227.683	-6879.41	-20895.6	-16390.9	-17468.3	-124.362	0	-6081.29	-15459.9	-8377.06	0	-271.281	-15959.8	-23336.2	-7313.24	-10035	-20895.6	-20895.6	-10035	-23336.2	-20895.6	-20895.6	-23336.2	-15027.1
4513__2018__LMA5__read__1__count__672	-9261.07	-6431.27	0	-9261.07	-78.0023	-8941.71	-8561.75	-8135.26	-10340.7	-9261.07	-10672.4	-6431.27	-15984.2	-16537	-6419.6	-6805.23	-8126	-8659.89	0	-6944.24	-6419.6	-10276.2	-6419.6	0	-7513.12	-5170.01	-78.0023	-15984.2	-11910	-12516.7	-6225.95	-6419.6	-7219.27	-11458.1	-8992.1	-6419.6	-5679.54	-10873.9	-15284.1	-8249.09	-10127.1	-15984.2	-15984.2	-10127.1	-15284.1	-15984.2	-15984.2	-15284.1	-10340.7
4513__2018__LMA5__read__2__count__361	-10425.6	-12850.6	-10340.7	-10425.6	-10390	-11068.6	-10653.8	-10316.9	0	-10425.6	-124.588	-12850.6	-12042.9	-12622.6	-15027.1	-7507.19	-13598.9	-9114.18	-10340.7	-3776.3	-15027.1	-12027	-15027.1	-10340.7	-9396.15	-14411.5	-10390	-12042.9	-380.949	-783.114	-14757.8	-15027.1	-10820.5	-159.83	-11193.9	-15027.1	-14873.7	-275.651	-11912.3	-10406	-11823.2	-12042.9	-12042.9	-11823.2	-11912.3	-12042.9	-12042.9	-11912.3	0
4513__2018__LMA5__read__3__count__253	0	-10177	-9261.07	0	-9040.61	-5457.94	-4775.02	-4749.85	-10425.6	0	-10850.5	-10177	-14531.5	-15156	-7834.08	-4732.97	-10587.9	-1579.85	-9261.07	-8426.03	-7834.08	-5704.68	-7834.08	-9261.07	-1439.57	-7219.17	-9040.61	-14531.5	-11097.6	-11802.1	-7661.86	-7834.08	-4812.34	-10586.5	-4913.37	-7834.08	-7644.33	-10969.1	-12344.3	-4786.24	-5542.04	-14531.5	-14531.5	-5542.04	-12344.3	-14531.5	-14531.5	-12344.3	-10425.6
4513__2018__LMA5__read__4__count__185	-1579.85	-12041.3	-8659.89	-1579.85	-8823.88	-2172.19	-1873.99	-2109.98	-9114.18	-1579.85	-10161	-12041.3	-14047.9	-15355.4	-7602.93	-4416.88	-14016.4	0	-8659.89	-6862.18	-7602.93	-4806.43	-7602.93	-8659.89	-109.286	-6992.98	-8823.88	-14047.9	-10691.7	-12015.9	-7882.22	-7602.93	-2453.83	-9545.3	-4492.43	-7602.93	-6731.02	-10412.9	-11858	-2143.05	-4024.42	-14047.9	-14047.9	-4024.42	-11858	-14047.9	-14047.9	-11858	-9114.18
4513__2018__LMA5__read__5__count__184	-4342.22	-11401.3	-5659.15	-4342.22	-5689.26	-1685.14	-1253.98	-1276.92	-8284.71	-4342.22	-9005.54	-11401.3	-13978	-14950.4	-8645.02	-1265.04	-13754.4	-2385.18	-5659.15	-5715.94	-8645.02	-2704.07	-8645.02	-5659.15	-2314.4	-7194.02	-5689.26	-13978	-9992.64	-10991.1	-8763.56	-8645.02	-1442.77	-9144.01	-2778.76	-8645.02	-7271.26	-9586	-10516.8	-1311.93	-2264.92	-13978	-13978	-2264.92	-10516.8	-13978	-13978	-10516.8	-8284.71
7660__2017__LMA5__read__1__count__974	-9261.07	-6431.27	0	-9261.07	-78.0023	-8941.71	-8561.75	-8135.26	-10340.7	-9261.07	-10672.4	-6431.27	-15984.2	-16537	-6419.6	-6805.23	-8126	-8659.89	0	-6944.24	-6419.6	-10276.2	-6419.6	0	-7513.12	-5170.01	-78.0023	-15984.2	-11910	-12516.7	-6225.95	-6419.6	-7219.27	-11458.1	-8992.1	-6419.6	-5679.54	-10873.9	-15284.1	-8249.09	-10127.1	-15984.2	-15984.2	-10127.1	-15284.1	-15984.2	-15984.2	-15284.1	-10340.7
7660__2017__LMA5__read__2__count__201	0	-10177	-9261.07	0	-9040.61	-5457.94	-4775.02	-4749.85	-10425.6	0	-10850.5	-10177	-14531.5	-15156	-7834.08	-4732.97	-10587.9	-1579.85	-9261.07	-8426.03	-7834.08	-5704.68	-7834.08	-9261.07	-1439.57	-7219.17	-9040.61	-14531.5	-11097.6	-11802.1	-7661.86	-7834.08	-4812.34	-10586.5	-4913.37	-7834.08	-7644.33	-10969.1	-12344.3	-4786.24	-5542.04	-14531.5	-14531.5	-5542.04	-12344.3	-14531.5	-14531.5	-12344.3	-10425.6
7660__2017__LMA5__read__3__count__191	-1579.85	-12041.3	-8659.89	-1579.85	-8823.88	-2172.19	-1873.99	-2109.98	-9114.18	-1579.85	-10161	-12041.3	-14047.9	-15355.4	-7602.93	-4416.88	-14016.4	0	-8659.89	-6862.18	-7602.93	-4806.43	-7602.93	-8659.89	-109.286	-6992.98	-8823.88	-14047.9	-10691.7	-12015.9	-7882.22	-7602.93	-2453.83	-9545.3	-4492.43	-7602.93	-6731.02	-10412.9	-11858	-2143.05	-4024.42	-14047.9	-14047.9	-4024.42	-11858	-14047.9	-14047.9	-11858	-9114.18
7660__2017__LMA5__read__4__count__163	-4342.22	-11401.3	-5659.15	-4342.22	-5689.26	-1685.14	-1253.98	-1276.92	-8284.71	-4342.22	-9005.54	-11401.3	-13978	-14950.4	-8645.02	-1265.04	-13754.4	-2385.18	-5659.15	-5715.94	-8645.02	-2704.07	-8645.02	-5659.15	-2314.4	-7194.02	-5689.26	-13978	-9992.64	-10991.1	-8763.56	-8645.02	-1442.77	-9144.01	-2778.76	-8645.02	-7271.26	-9586	-10516.8	-1311.93	-2264.92	-13978	-13978	-2264.92	-10516.8	-13978	-13978	-10516.8	-8284.71
8005__2016__HUA3__read__1__count__865	-7834.08	-3151.98	-6419.6	-7834.08	-6879.41	-7574.57	-7573.16	-7217.09	-15027.1	-7834.08	-15827.2	-3151.98	-20895.6	-21925.2	0	-11673.7	-4699.8	-7602.93	-6419.6	-8443.75	0	-10515.8	0	-6419.6	-6216.79	-227.683	-6879.41	-20895.6	-16390.9	-17468.3	-124.362	0	-6081.29	-15459.9	-8377.06	0	-271.281	-15959.8	-23336.2	-7313.24	-10035	-20895.6	-20895.6	-10035	-23336.2	-20895.6	-20895.6	-23336.2	-15027.1
8005__2016__HUA3__read__2__count__592	-6545.31	-10836.9	-6896.76	-6545.31	-6266.49	-11865.3	-10773.3	-10492.1	-6166.69	-6545.31	-5862.61	-10836.9	-6388.11	-6299.6	-13636.1	-4263.13	-10847.9	-7956.8	-6896.76	-5741.44	-13636.1	-10729	-13636.1	-6896.76	-7885.85	-12280.9	-6266.49	-6388.11	-6284.71	-6259.79	-12723.9	-13636.1	-10601.5	-6482.67	-10066.9	-13636.1	-13409	-5961.37	-3662.51	-10565.3	-11092.5	-6388.11	-6388.11	-11092.5	-3662.51	-6388.11	-6388.11	-3662.51	-6166.69
8005__2016__HUA3__read__3__count__385	-7661.86	-2862.52	-6225.95	-7661.86	-6566.84	-8157.84	-8037.36	-7626.6	-14757.8	-7661.86	-15389.2	-2862.52	-19160.3	-20002.5	-124.362	-11349.9	-4067.56	-7882.22	-6225.95	-8038.55	-124.362	-10484.9	-124.362	-6225.95	-6483.4	-346.562	-6566.84	-19160.3	-15881	-16790.3	0	-124.362	-6469.23	-15122.2	-8265.58	-124.362	-574.754	-15491.8	-22369.7	-7722.68	-10160.5	-19160.3	-19160.3	-10160.5	-22369.7	-19160.3	-19160.3	-22369.7	-14757.8
8005__2016__HUA3__read__4__count__200	-10586.5	-12930.2	-11458.1	-10586.5	-11508.9	-11726.2	-11312.8	-10916.1	-159.83	-10586.5	-229.872	-12930.2	-12168.5	-12680	-15459.9	-8168.89	-13505.1	-9545.3	-11458.1	-4477.83	-15459.9	-12321.1	-15459.9	-11458.1	-9828.96	-14877.5	-11508.9	-12168.5	-124.522	-472.409	-15122.2	-15459.9	-11411.4	0	-11459.7	-15459.9	-15408.1	-124.562	-12077	-10994.7	-12186.1	-12168.5	-12168.5	-12186.1	-12077	-12168.5	-12168.5	-12077	-159.83
9232__2016__CUS8__read__1__count__2890	-14531.5	-19980.5	-15984.2	-14531.5	-15125	-19100.7	-17778.8	-17974.6	-12042.9	-14531.5	-11971.5	-19980.5	0	-124.083	-20895.6	-12160.9	-20113.7	-14047.9	-15984.2	-8304.95	-20895.6	-19581.3	-20895.6	-15984.2	-14518.7	-20228.5	-15125	0	-12218.2	-12427.4	-19160.3	-20895.6	-18632.9	-12168.5	-18789	-20895.6	-21111.1	-12192.7	-5649.65	-18068.8	-19638.9	0	0	-19638.9	-5649.65	0	0	-5649.65	-12042.9
9232__2016__CUS8__read__2__count__492	-12344.3	-21849.2	-15284.1	-12344.3	-14400.6	-16568.8	-15223.1	-15448.4	-11912.3	-12344.3	-11875.2	-21849.2	-5649.65	-5796.74	-23336.2	-7689.67	-22880	-11858	-15284.1	-11276	-23336.2	-15950.1	-23336.2	-15284.1	-12477.9	-21529.7	-14400.6	-5649.65	-12125.8	-12368.1	-22369.7	-23336.2	-16243.3	-12077	-16353.1	-23336.2	-22411.7	-12042.5	0	-15514.6	-16036.9	-5649.65	-5649.65	-16036.9	0	-5649.65	-5649.65	0	-11912.3
9232__2016__CUS8__read__3__count__339	-11298	-20838.8	-14247.2	-11298	-13493.5	-14668.9	-13453.2	-13750.5	-10910.2	-11298	-11070.1	-20838.8	-5282.59	-5641.83	-21710.5	-6989.83	-22177	-10261.5	-14247.2	-10121.5	-21710.5	-14844.1	-21710.5	-14247.2	-10907.8	-20015.9	-13493.5	-5282.59	-11392.3	-11830.9	-20895.4	-21710.5	-14580.2	-11143.1	-15250.2	-21710.5	-20685.1	-11267.2	-124.721	-13816.7	-14745.6	-5282.59	-5282.59	-14745.6	-124.721	-5282.59	-5282.59	-124.721	-10910.2
9233__2016__CUS8__read__1__count__181	-11298	-20838.8	-14247.2	-11298	-13493.5	-14668.9	-13453.2	-13750.5	-10910.2	-11298	-11070.1	-20838.8	-5282.59	-5641.83	-21710.5	-6989.83	-22177	-10261.5	-14247.2	-10121.5	-21710.5	-14844.1	-21710.5	-14247.2	-10907.8	-20015.9	-13493.5	-5282.59	-11392.3	-11830.9	-20895.4	-21710.5	-14580.2	-11143.1	-15250.2	-21710.5	-20685.1	-11267.2	-124.721	-13816.7	-14745.6	-5282.59	-5282.59	-14745.6	-124.721	-5282.59	-5282.59	-124.721	-10910.2
9233__2016__CUS8__read__2__count__143	-11865.5	-13695.8	-12537.8	-11865.5	-12350.2	-14600.8	-13948.9	-13358.4	-749.585	-11865.5	-379.742	-13695.8	-12378.4	-12444	-17420.7	-8933.21	-13492.2	-12019.4	-12537.8	-5227.09	-17420.7	-13572.3	-17420.7	-12537.8	-12224.2	-16735.3	-12350.2	-12378.4	-123.936	-33.3706	-16758.7	-17420.7	-13764.4	-463.485	-12563.7	-17420.7	-17713	-249.799	-12428	-13444	-13829.3	-12378.4	-12378.4	-13829.3	-12428	-12378.4	-12378.4	-12428	-749.585
9233__2016__CUS8__read__3__count__131	-14531.5	-19980.5	-15984.2	-14531.5	-15125	-19100.7	-17778.8	-17974.6	-12042.9	-14531.5	-11971.5	-19980.5	0	-124.083	-20895.6	-12160.9	-20113.7	-14047.9	-15984.2	-8304.95	-20895.6	-19581.3	-20895.6	-15984.2	-14518.7	-20228.5	-15125	0	-12218.2	-12427.4	-19160.3	-20895.6	-18632.9	-12168.5	-18789	-20895.6	-21111.1	-12192.7	-5649.65	-18068.8	-19638.9	0	0	-19638.9	-5649.65	0	0	-5649.65	-12042.9
9244__2016__API140__read__1__count__10776	-14531.5	-19980.5	-15984.2	-14531.5	-15125	-19100.7	-17778.8	-17974.6	-12042.9	-14531.5	-11971.5	-19980.5	0	-124.083	-20895.6	-12160.9	-20113.7	-14047.9	-15984.2	-8304.95	-20895.6	-19581.3	-20895.6	-15984.2	-14518.7	-20228.5	-15125	0	-12218.2	-12427.4	-19160.3	-20895.6	-18632.9	-12168.5	-18789	-20895.6	-21111.1	-12192.7	-5649.65	-18068.8	-19638.9	0	0	-19638.9	-5649.65	0	0	-5649.65	-12042.9
10155__2018__CUS8__read__1__count__722	-11298	-20838.8	-14247.2	-11298	-13493.5	-14668.9	-13453.2	-13750.5	-10910.2	-11298	-11070.1	-20838.8	-5282.59	-5641.83	-21710.5	-6989.83	-22177	-10261.5	-14247.2	-10121.5	-21710.5	-14844.1	-21710.5	-14247.2	-10907.8	-20015.9	-13493.5	-5282.59	-11392.3	-11830.9	-20895.4	-21710.5	-14580.2	-11143.1	-15250.2	-21710.5	-20685.1	-11267.2	-124.721	-13816.7	-14745.6	-5282.59	-5282.59	-14745.6	-124.721	-5282.59	-5282.59	-124.721	-10910.2
10155__2018__CUS8__read__2__count__401	-11097.6	-13201.4	-11910	-11097.6	-11844.9	-13109.3	-12579.9	-12076.5	-380.949	-11097.6	-226.411	-13201.4	-12218.2	-12496.8	-16390.9	-8445.56	-13376.9	-10691.7	-11910	-4970.51	-16390.9	-12828.3	-16390.9	-11910	-10927.9	-15747.2	-11844.9	-12218.2	0	-124.016	-15881	-16390.9	-12515.6	-124.522	-11893.3	-16390.9	-16511.4	-69.9345	-12125.8	-12155.1	-12899.3	-12218.2	-12218.2	-12899.3	-12125.8	-12218.2	-12218.2	-12125.8	-380.949
10155__2018__CUS8__read__3__count__119	-10260.7	-124.801	-7186.93	-10260.7	-7409.22	-13473	-13233.7	-12548.8	-12598.5	-10260.7	-12775.9	-124.801	-19710.8	-20114.4	-3148.27	-13292.6	-433.738	-12242.2	-7186.93	-9185.92	-3148.27	-14636.3	-3148.27	-7186.93	-10701.2	-3042.83	-7409.22	-19710.8	-12908.4	-13363.1	-2819.09	-3148.27	-11214.9	-12634.4	-12049.7	-3148.27	-3710.79	-12620.9	-22586.8	-12653.5	-14757.4	-19710.8	-19710.8	-14757.4	-22586.8	-19710.8	-19710.8	-22586.8	-12598.5
8004__2016__HUA3__read__1__count__463	-7834.08	-3151.98	-6419.6	-7834.08	-6879.41	-7574.57	-7573.16	-7217.09	-15027.1	-7834.08	-15827.2	-3151.98	-20895.6	-21925.2	0	-11673.7	-4699.8	-7602.93	-6419.6	-8443.75	0	-10515.8	0	-6419.6	-6216.79	-227.683	-6879.41	-20895.6	-16390.9	-17468.3	-124.362	0	-6081.29	-15459.9	-8377.06	0	-271.281	-15959.8	-23336.2	-7313.24	-10035	-20895.6	-20895.6	-10035	-23336.2	-20895.6	-20895.6	-23336.2	-15027.1
8004__2016__HUA3__read__2__count__336	-6545.31	-10836.9	-6896.76	-6545.31	-6266.49	-11865.3	-10773.3	-10492.1	-6166.69	-6545.31	-5862.61	-10836.9	-6388.11	-6299.6	-13636.1	-4263.13	-10847.9	-7956.8	-6896.76	-5741.44	-13636.1	-10729	-13636.1	-6896.76	-7885.85	-12280.9	-6266.49	-6388.11	-6284.71	-6259.79	-12723.9	-13636.1	-10601.5	-6482.67	-10066.9	-13636.1	-13409	-5961.37	-3662.51	-10565.3	-11092.5	-6388.11	-6388.11	-11092.5	-3662.51	-6388.11	-6388.11	-3662.51	-6166.69
8004__2016__HUA3__read__3__count__293	-10586.5	-12930.2	-11458.1	-10586.5	-11508.9	-11726.2	-11312.8	-10916.1	-159.83	-10586.5	-229.872	-12930.2	-12168.5	-12680	-15459.9	-8168.89	-13505.1	-9545.3	-11458.1	-4477.83	-15459.9	-12321.1	-15459.9	-11458.1	-9828.96	-14877.5	-11508.9	-12168.5	-124.522	-472.409	-15122.2	-15459.9	-11411.4	0	-11459.7	-15459.9	-15408.1	-124.562	-12077	-10994.7	-12186.1	-12168.5	-12168.5	-12186.1	-12077	-12168.5	-12168.5	-12077	-159.83
8004__2016__HUA3__read__4__count__158	-4876.41	-11108.1	-7963.27	-4876.41	-8303.83	-665.412	-544.315	-324.586	-11206.6	-4876.41	-12036.5	-11108.1	-18176.5	-19243.1	-6646.61	-3599.34	-13453.5	-2886.83	-7963.27	-7555.94	-6646.61	-1165.12	-6646.61	-7963.27	-2521.1	-5549.69	-8303.83	-18176.5	-12646.3	-13754.3	-6859.76	-6646.61	-203.672	-11706.3	-1126.22	-6646.61	-5538.46	-12365.8	-16036.6	-331.543	-736.094	-18176.5	-18176.5	-736.094	-16036.6	-18176.5	-18176.5	-16036.6	-11206.6
7662__2015__LMA5__read__1__count__2126	-9261.07	-6431.27	0	-9261.07	-78.0023	-8941.71	-8561.75	-8135.26	-10340.7	-9261.07	-10672.4	-6431.27	-15984.2	-16537	-6419.6	-6805.23	-8126	-8659.89	0	-6944.24	-6419.6	-10276.2	-6419.6	0	-7513.12	-5170.01	-78.0023	-15984.2	-11910	-12516.7	-6225.95	-6419.6	-7219.27	-11458.1	-8992.1	-6419.6	-5679.54	-10873.9	-15284.1	-8249.09	-10127.1	-15984.2	-15984.2	-10127.1	-15284.1	-15984.2	-15984.2	-15284.1	-10340.7
7662__2015__LMA5__read__2__count__815	-8426.03	-9396.52	-6944.24	-8426.03	-6839.68	-7756.01	-7188.7	-7066.17	-3776.3	-8426.03	-4056.44	-9396.52	-8304.95	-8996.11	-8443.75	-6239.15	-10472.2	-6862.18	-6944.24	0	-8443.75	-9846.66	-8443.75	-6944.24	-6817.11	-8105.25	-6839.68	-8304.95	-4970.51	-5529.82	-8038.55	-8443.75	-7293.58	-4477.83	-8741.29	-8443.75	-8456.9	-4765.34	-11276	-7195.79	-9515.42	-8304.95	-8304.95	-9515.42	-11276	-8304.95	-8304.95	-11276	-3776.3
7662__2015__LMA5__read__3__count__166	-9488.81	-6423.74	-124.349	-9488.81	-81.3665	-10001.2	-9500.18	-8945.96	-10526	-9488.81	-10638.6	-6423.74	-15794	-16112.4	-6997.16	-6786.18	-7728.3	-9533.15	-124.349	-7190.22	-6997.16	-10435.7	-6997.16	-124.349	-8326.76	-5673.85	-81.3665	-15794	-11814.6	-12202.9	-6629.97	-6997.16	-7986.15	-11585.3	-9084.95	-6997.16	-6418.43	-10816.8	-15098.5	-9084.34	-10497.7	-15794	-15794	-10497.7	-15098.5	-15794	-15794	-15098.5	-10526
7662__2015__LMA5__read__4__count__108	0	-10177	-9261.07	0	-9040.61	-5457.94	-4775.02	-4749.85	-10425.6	0	-10850.5	-10177	-14531.5	-15156	-7834.08	-4732.97	-10587.9	-1579.85	-9261.07	-8426.03	-7834.08	-5704.68	-7834.08	-9261.07	-1439.57	-7219.17	-9040.61	-14531.5	-11097.6	-11802.1	-7661.86	-7834.08	-4812.34	-10586.5	-4913.37	-7834.08	-7644.33	-10969.1	-12344.3	-4786.24	-5542.04	-14531.5	-14531.5	-5542.04	-12344.3	-14531.5	-14531.5	-12344.3	-10425.6
10092__2018__AYA15__read__1__count__2559	-12344.3	-21849.2	-15284.1	-12344.3	-14400.6	-16568.8	-15223.1	-15448.4	-11912.3	-12344.3	-11875.2	-21849.2	-5649.65	-5796.74	-23336.2	-7689.67	-22880	-11858	-15284.1	-11276	-23336.2	-15950.1	-23336.2	-15284.1	-12477.9	-21529.7	-14400.6	-5649.65	-12125.8	-12368.1	-22369.7	-23336.2	-16243.3	-12077	-16353.1	-23336.2	-22411.7	-12042.5	0	-15514.6	-16036.9	-5649.65	-5649.65	-16036.9	0	-5649.65	-5649.65	0	-11912.3
10092__2018__AYA15__read__2__count__2011	-14531.5	-19980.5	-15984.2	-14531.5	-15125	-19100.7	-17778.8	-17974.6	-12042.9	-14531.5	-11971.5	-19980.5	0	-124.083	-20895.6	-12160.9	-20113.7	-14047.9	-15984.2	-8304.95	-20895.6	-19581.3	-20895.6	-15984.2	-14518.7	-20228.5	-15125	0	-12218.2	-12427.4	-19160.3	-20895.6	-18632.9	-12168.5	-18789	-20895.6	-21111.1	-12192.7	-5649.65	-18068.8	-19638.9	0	0	-19638.9	-5649.65	0	0	-5649.65	-12042.9
8237__2016__AYA1__read__1__count__1493	-14531.5	-19980.5	-15984.2	-14531.5	-15125	-19100.7	-17778.8	-17974.6	-12042.9	-14531.5	-11971.5	-19980.5	0	-124.083	-20895.6	-12160.9	-20113.7	-14047.9	-15984.2	-8304.95	-20895.6	-19581.3	-20895.6	-15984.2	-14518.7	-20228.5	-15125	0	-12218.2	-12427.4	-19160.3	-20895.6	-18632.9	-12168.5	-18789	-20895.6	-21111.1	-12192.7	-5649.65	-18068.8	-19638.9	0	0	-19638.9	-5649.65	0	0	-5649.65	-12042.9
8237__2016__AYA1__read__2__count__1013	-12344.3	-21849.2	-15284.1	-12344.3	-14400.6	-16568.8	-15223.1	-15448.4	-11912.3	-12344.3	-11875.2	-21849.2	-5649.65	-5796.74	-23336.2	-7689.67	-22880	-11858	-15284.1	-11276	-23336.2	-15950.1	-23336.2	-15284.1	-12477.9	-21529.7	-14400.6	-5649.65	-12125.8	-12368.1	-22369.7	-23336.2	-16243.3	-12077	-16353.1	-23336.2	-22411.7	-12042.5	0	-15514.6	-16036.9	-5649.65	-5649.65	-16036.9	0	-5649.65	-5649.65	0	-11912.3
8237__2016__AYA1__read__3__count__343	-10260.7	-124.801	-7186.93	-10260.7	-7409.22	-13473	-13233.7	-12548.8	-12598.5	-10260.7	-12775.9	-124.801	-19710.8	-20114.4	-3148.27	-13292.6	-433.738	-12242.2	-7186.93	-9185.92	-3148.27	-14636.3	-3148.27	-7186.93	-10701.2	-3042.83	-7409.22	-19710.8	-12908.4	-13363.1	-2819.09	-3148.27	-11214.9	-12634.4	-12049.7	-3148.27	-3710.79	-12620.9	-22586.8	-12653.5	-14757.4	-19710.8	-19710.8	-14757.4	-22586.8	-19710.8	-19710.8	-22586.8	-12598.5
7959__2015__API17__read__1__count__3128	-14531.5	-19980.5	-15984.2	-14531.5	-15125	-19100.7	-17778.8	-17974.6	-12042.9	-14531.5	-11971.5	-19980.5	0	-124.083	-20895.6	-12160.9	-20113.7	-14047.9	-15984.2	-8304.95	-20895.6	-19581.3	-20895.6	-15984.2	-14518.7	-20228.5	-15125	0	-12218.2	-12427.4	-19160.3	-20895.6	-18632.9	-12168.5	-18789	-20895.6	-21111.1	-12192.7	-5649.65	-18068.8	-19638.9	0	0	-19638.9	-5649.65	0	0	-5649.65	-12042.9
7959__2015__API17__read__2__count__312	-11298	-20838.8	-14247.2	-11298	-13493.5	-14668.9	-13453.2	-13750.5	-10910.2	-11298	-11070.1	-20838.8	-5282.59	-5641.83	-21710.5	-6989.83	-22177	-10261.5	-14247.2	-10121.5	-21710.5	-14844.1	-21710.5	-14247.2	-10907.8	-20015.9	-13493.5	-5282.59	-11392.3	-11830.9	-20895.4	-21710.5	-14580.2	-11143.1	-15250.2	-21710.5	-20685.1	-11267.2	-124.721	-13816.7	-14745.6	-5282.59	-5282.59	-14745.6	-124.721	-5282.59	-5282.59	-124.721	-10910.2
D262__2016__LR2__read__1__count__645	-11843.9	-13409.7	-10700.5	-11843.9	-10583.2	-13871.5	-13290.4	-12747.3	-410.921	-11843.9	-162.853	-13409.7	-12686.1	-12876	-16907.7	-8362.39	-13530	-11551.9	-10700.5	-4926	-16907.7	-13441.9	-16907.7	-10700.5	-11709.7	-16147.1	-10583.2	-12686.1	-247.215	-277.443	-16370.1	-16907.7	-13112.3	-420.11	-12458	-16907.7	-17000.5	-124.335	-12504.4	-12839.9	-13573.6	-12686.1	-12686.1	-13573.6	-12504.4	-12686.1	-12686.1	-12504.4	-410.921
8242__2016__AYA1__read__1__count__6008	-14531.5	-19980.5	-15984.2	-14531.5	-15125	-19100.7	-17778.8	-17974.6	-12042.9	-14531.5	-11971.5	-19980.5	0	-124.083	-20895.6	-12160.9	-20113.7	-14047.9	-15984.2	-8304.95	-20895.6	-19581.3	-20895.6	-15984.2	-14518.7	-20228.5	-15125	0	-12218.2	-12427.4	-19160.3	-20895.6	-18632.9	-12168.5	-18789	-20895.6	-21111.1	-12192.7	-5649.65	-18068.8	-19638.9	0	0	-19638.9	-5649.65	0	0	-5649.65	-12042.9
8071__2016__LMA6__read__1__count__1973	0	-10177	-9261.07	0	-9040.61	-5457.94	-4775.02	-4749.85	-10425.6	0	-10850.5	-10177	-14531.5	-15156	-7834.08	-4732.97	-10587.9	-1579.85	-9261.07	-8426.03	-7834.08	-5704.68	-7834.08	-9261.07	-1439.57	-7219.17	-9040.61	-14531.5	-11097.6	-11802.1	-7661.86	-7834.08	-4812.34	-10586.5	-4913.37	-7834.08	-7644.33	-10969.1	-12344.3	-4786.24	-5542.04	-14531.5	-14531.5	-5542.04	-12344.3	-14531.5	-14531.5	-12344.3	-10425.6
8071__2016__LMA6__read__2__count__537	-9261.07	-6431.27	0	-9261.07	-78.0023	-8941.71	-8561.75	-8135.26	-10340.7	-9261.07	-10672.4	-6431.27	-15984.2	-16537	-6419.6	-6805.23	-8126	-8659.89	0	-6944.24	-6419.6	-10276.2	-6419.6	0	-7513.12	-5170.01	-78.0023	-15984.2	-11910	-12516.7	-6225.95	-6419.6	-7219.27	-11458.1	-8992.1	-6419.6	-5679.54	-10873.9	-15284.1	-8249.09	-10127.1	-15984.2	-15984.2	-10127.1	-15284.1	-15984.2	-15984.2	-15284.1	-10340.7
8071__2016__LMA6__read__3__count__451	-10177	0	-6431.27	-10177	-6655.07	-12739.4	-12502.1	-11797.2	-12850.6	-10177	-13028.9	0	-19980.5	-20369.2	-3151.98	-12363.4	-558.99	-12041.3	-6431.27	-9396.52	-3151.98	-13657.9	-3151.98	-6431.27	-10463	-2755.04	-6655.07	-19980.5	-13201.4	-13656.9	-2862.52	-3151.98	-10424	-12930.2	-11298.9	-3151.98	-3441.62	-12872.1	-21849.2	-11898.5	-13801.4	-19980.5	-19980.5	-13801.4	-21849.2	-19980.5	-19980.5	-21849.2	-12850.6
8071__2016__LMA6__read__4__count__233	-10586.5	-12930.2	-11458.1	-10586.5	-11508.9	-11726.2	-11312.8	-10916.1	-159.83	-10586.5	-229.872	-12930.2	-12168.5	-12680	-15459.9	-8168.89	-13505.1	-9545.3	-11458.1	-4477.83	-15459.9	-12321.1	-15459.9	-11458.1	-9828.96	-14877.5	-11508.9	-12168.5	-124.522	-472.409	-15122.2	-15459.9	-11411.4	0	-11459.7	-15459.9	-15408.1	-124.562	-12077	-10994.7	-12186.1	-12168.5	-12168.5	-12186.1	-12077	-12168.5	-12168.5	-12077	-159.83
8071__2016__LMA6__read__5__count__117	-10260.7	-124.801	-7186.93	-10260.7	-7409.22	-13473	-13233.7	-12548.8	-12598.5	-10260.7	-12775.9	-124.801	-19710.8	-20114.4	-3148.27	-13292.6	-433.738	-12242.2	-7186.93	-9185.92	-3148.27	-14636.3	-3148.27	-7186.93	-10701.2	-3042.83	-7409.22	-19710.8	-12908.4	-13363.1	-2819.09	-3148.27	-11214.9	-12634.4	-12049.7	-3148.27	-3710.79	-12620.9	-22586.8	-12653.5	-14757.4	-19710.8	-19710.8	-14757.4	-22586.8	-19710.8	-19710.8	-22586.8	-12598.5
8139__2016__CAJ3__read__1__count__1428	-7644.33	-3441.62	-5679.54	-7644.33	-6234.26	-6037.39	-6131.46	-5841.99	-14873.7	-7644.33	-15846.3	-3441.62	-21111.1	-22312.6	-271.281	-10670.4	-5572.02	-6731.02	-5679.54	-8456.9	-271.281	-9375.42	-271.281	-5679.54	-5417.27	-124.761	-6234.26	-21111.1	-16511.4	-17760.5	-574.754	-271.281	-4782.02	-15408.1	-7623.33	-271.281	0	-16000.1	-22411.7	-5931.14	-8757.33	-21111.1	-21111.1	-8757.33	-22411.7	-21111.1	-21111.1	-22411.7	-14873.7
8139__2016__CAJ3__read__2__count__1360	-9261.07	-6431.27	0	-9261.07	-78.0023	-8941.71	-8561.75	-8135.26	-10340.7	-9261.07	-10672.4	-6431.27	-15984.2	-16537	-6419.6	-6805.23	-8126	-8659.89	0	-6944.24	-6419.6	-10276.2	-6419.6	0	-7513.12	-5170.01	-78.0023	-15984.2	-11910	-12516.7	-6225.95	-6419.6	-7219.27	-11458.1	-8992.1	-6419.6	-5679.54	-10873.9	-15284.1	-8249.09	-10127.1	-15984.2	-15984.2	-10127.1	-15284.1	-15984.2	-15984.2	-15284.1	-10340.7
8139__2016__CAJ3__read__3__count__122	-5704.68	-13657.9	-10276.2	-5704.68	-10408.4	-2745.09	-2415.56	-1969.61	-12027	-5704.68	-12441.2	-13657.9	-19581.3	-20207.1	-10515.8	-3478.1	-15234.3	-4806.43	-10276.2	-9846.66	-10515.8	0	-10515.8	-10276.2	-4461.06	-8944.18	-10408.4	-19581.3	-12828.3	-13521.1	-10484.9	-10515.8	-1867.36	-12321.1	-228.076	-10515.8	-9375.42	-12687.9	-15950.1	-1976.5	-125.213	-19581.3	-19581.3	-125.213	-15950.1	-19581.3	-19581.3	-15950.1	-12027
8139__2016__CAJ3__read__4__count__114	-5457.94	-12739.4	-8941.71	-5457.94	-9481.67	0	-78.1353	-124.415	-11068.6	-5457.94	-12331	-12739.4	-19100.7	-20647.8	-7574.57	-4609.05	-15862.5	-2172.19	-8941.71	-7756.01	-7574.57	-2745.09	-7574.57	-8941.71	-2088.95	-6530.28	-9481.67	-19100.7	-13109.3	-14648.4	-8157.84	-7574.57	-298.869	-11726.2	-2914.97	-7574.57	-6037.39	-12749.9	-16568.8	-124.455	-1850.02	-19100.7	-19100.7	-1850.02	-16568.8	-19100.7	-19100.7	-16568.8	-11068.6
8139__2016__CAJ3__read__5__count__106	-9040.61	-6655.07	-78.0023	-9040.61	0	-9481.67	-8945.58	-8554.09	-10390	-9040.61	-10602.2	-6655.07	-15125	-15548.1	-6879.41	-6399.81	-8120.38	-8823.88	-78.0023	-6839.68	-6879.41	-10408.4	-6879.41	-78.0023	-7703.29	-5596.55	0	-15125	-11844.9	-12332.6	-6566.84	-6879.41	-7659.1	-11508.9	-9118.78	-6879.41	-6234.26	-10840.1	-14400.6	-8671.38	-10363.1	-15125	-15125	-10363.1	-14400.6	-15125	-15125	-14400.6	-10390
9257__2016__API140__read__1__count__534	-14531.5	-19980.5	-15984.2	-14531.5	-15125	-19100.7	-17778.8	-17974.6	-12042.9	-14531.5	-11971.5	-19980.5	0	-124.083	-20895.6	-12160.9	-20113.7	-14047.9	-15984.2	-8304.95	-20895.6	-19581.3	-20895.6	-15984.2	-14518.7	-20228.5	-15125	0	-12218.2	-12427.4	-19160.3	-20895.6	-18632.9	-12168.5	-18789	-20895.6	-21111.1	-12192.7	-5649.65	-18068.8	-19638.9	0	0	-19638.9	-5649.65	0	0	-5649.65	-12042.9
9257__2016__API140__read__2__count__194	-11097.6	-13201.4	-11910	-11097.6	-11844.9	-13109.3	-12579.9	-12076.5	-380.949	-11097.6	-226.411	-13201.4	-12218.2	-12496.8	-16390.9	-8445.56	-13376.9	-10691.7	-11910	-4970.51	-16390.9	-12828.3	-16390.9	-11910	-10927.9	-15747.2	-11844.9	-12218.2	0	-124.016	-15881	-16390.9	-12515.6	-124.522	-11893.3	-16390.9	-16511.4	-69.9345	-12125.8	-12155.1	-12899.3	-12218.2	-12218.2	-12899.3	-12125.8	-12218.2	-12218.2	-12125.8	-380.949
8216__2016__AYA11__read__1__count__1311	-5542.04	-13801.4	-10127.1	-5542.04	-10363.1	-1850.02	-1624.19	-1285.48	-11823.2	-5542.04	-12440	-13801.4	-19638.9	-20482.6	-10035	-3535.51	-15789.9	-4024.42	-10127.1	-9515.42	-10035	-125.213	-10035	-10127.1	-3751.52	-8544.41	-10363.1	-19638.9	-12899.3	-13794.2	-10160.5	-10035	-1261.02	-12186.1	-416.583	-10035	-8757.33	-12716.6	-16036.9	-1288.74	0	-19638.9	-19638.9	0	-16036.9	-19638.9	-19638.9	-16036.9	-11823.2
8216__2016__AYA11__read__2__count__362	-14531.5	-19980.5	-15984.2	-14531.5	-15125	-19100.7	-17778.8	-17974.6	-12042.9	-14531.5	-11971.5	-19980.5	0	-124.083	-20895.6	-12160.9	-20113.7	-14047.9	-15984.2	-8304.95	-20895.6	-19581.3	-20895.6	-15984.2	-14518.7	-20228.5	-15125	0	-12218.2	-12427.4	-19160.3	-20895.6	-18632.9	-12168.5	-18789	-20895.6	-21111.1	-12192.7	-5649.65	-18068.8	-19638.9	0	0	-19638.9	-5649.65	0	0	-5649.65	-12042.9
8136__2016__CAJ3__read__1__count__401	-5704.68	-13657.9	-10276.2	-5704.68	-10408.4	-2745.09	-2415.56	-1969.61	-12027	-5704.68	-12441.2	-13657.9	-19581.3	-20207.1	-10515.8	-3478.1	-15234.3	-4806.43	-10276.2	-9846.66	-10515.8	0	-10515.8	-10276.2	-4461.06	-8944.18	-10408.4	-19581.3	-12828.3	-13521.1	-10484.9	-10515.8	-1867.36	-12321.1	-228.076	-10515.8	-9375.42	-12687.9	-15950.1	-1976.5	-125.213	-19581.3	-19581.3	-125.213	-15950.1	-19581.3	-19581.3	-15950.1	-12027
8136__2016__CAJ3__read__2__count__158	-10425.6	-12850.6	-10340.7	-10425.6	-10390	-11068.6	-10653.8	-10316.9	0	-10425.6	-124.588	-12850.6	-12042.9	-12622.6	-15027.1	-7507.19	-13598.9	-9114.18	-10340.7	-3776.3	-15027.1	-12027	-15027.1	-10340.7	-9396.15	-14411.5	-10390	-12042.9	-380.949	-783.114	-14757.8	-15027.1	-10820.5	-159.83	-11193.9	-15027.1	-14873.7	-275.651	-11912.3	-10406	-11823.2	-12042.9	-12042.9	-11823.2	-11912.3	-12042.9	-12042.9	-11912.3	0
8136__2016__CAJ3__read__3__count__116	-10969.1	-12872.1	-10873.9	-10969.1	-10840.1	-12749.9	-12252.2	-11755.9	-275.651	-10969.1	-166.958	-12872.1	-12192.7	-12513.1	-15959.8	-8199.84	-13166.1	-10412.9	-10873.9	-4765.34	-15959.8	-12687.9	-15959.8	-10873.9	-10603.9	-15277.7	-10840.1	-12192.7	-69.9345	-239.319	-15491.8	-15959.8	-12152.7	-124.562	-11749.4	-15959.8	-16000.1	0	-12042.5	-11838	-12716.6	-12192.7	-12192.7	-12716.6	-12042.5	-12192.7	-12192.7	-12042.5	-275.651
9258__2016__API140__read__1__count__2331	-10425.6	-12850.6	-10340.7	-10425.6	-10390	-11068.6	-10653.8	-10316.9	0	-10425.6	-124.588	-12850.6	-12042.9	-12622.6	-15027.1	-7507.19	-13598.9	-9114.18	-10340.7	-3776.3	-15027.1	-12027	-15027.1	-10340.7	-9396.15	-14411.5	-10390	-12042.9	-380.949	-783.114	-14757.8	-15027.1	-10820.5	-159.83	-11193.9	-15027.1	-14873.7	-275.651	-11912.3	-10406	-11823.2	-12042.9	-12042.9	-11823.2	-11912.3	-12042.9	-12042.9	-11912.3	0
9258__2016__API140__read__2__count__336	-10850.5	-13028.9	-10672.4	-10850.5	-10602.2	-12331	-11796.6	-11360.1	-124.588	-10850.5	0	-13028.9	-11971.5	-12321.7	-15827.2	-7673.59	-13380.9	-10161	-10672.4	-4056.44	-15827.2	-12441.2	-15827.2	-10672.4	-10399.3	-15154	-10602.2	-11971.5	-226.411	-379.981	-15389.2	-15827.2	-11811.2	-229.872	-11534.4	-15827.2	-15846.3	-166.958	-11875.2	-11449.2	-12440	-11971.5	-11971.5	-12440	-11875.2	-11971.5	-11971.5	-11875.2	-124.588
9258__2016__API140__read__3__count__103	-5178.07	-13376.6	-9540.21	-5178.07	-9954.73	-484.622	-437.339	-319.237	-11184.4	-5178.07	-12176.1	-13376.6	-19406.9	-20656.1	-8773.3	-3799.02	-16027.2	-2628.94	-9540.21	-8642.56	-8773.3	-1052.51	-8773.3	-9540.21	-2478.62	-7500.75	-9954.73	-19406.9	-12778.8	-14047.8	-9183.28	-8773.3	-421.078	-11683.8	-1343.43	-8773.3	-7306.87	-12512.3	-16047.2	-322.682	-497.889	-19406.9	-19406.9	-497.889	-16047.2	-19406.9	-19406.9	-16047.2	-11184.4
9105__2018__LMA5__read__1__count__783	0	-10177	-9261.07	0	-9040.61	-5457.94	-4775.02	-4749.85	-10425.6	0	-10850.5	-10177	-14531.5	-15156	-7834.08	-4732.97	-10587.9	-1579.85	-9261.07	-8426.03	-7834.08	-5704.68	-7834.08	-9261.07	-1439.57	-7219.17	-9040.61	-14531.5	-11097.6	-11802.1	-7661.86	-7834.08	-4812.34	-10586.5	-4913.37	-7834.08	-7644.33	-10969.1	-12344.3	-4786.24	-5542.04	-14531.5	-14531.5	-5542.04	-12344.3	-14531.5	-14531.5	-12344.3	-10425.6
9105__2018__LMA5__read__2__count__692	-9261.07	-6431.27	0	-9261.07	-78.0023	-8941.71	-8561.75	-8135.26	-10340.7	-9261.07	-10672.4	-6431.27	-15984.2	-16537	-6419.6	-6805.23	-8126	-8659.89	0	-6944.24	-6419.6	-10276.2	-6419.6	0	-7513.12	-5170.01	-78.0023	-15984.2	-11910	-12516.7	-6225.95	-6419.6	-7219.27	-11458.1	-8992.1	-6419.6	-5679.54	-10873.9	-15284.1	-8249.09	-10127.1	-15984.2	-15984.2	-10127.1	-15284.1	-15984.2	-15984.2	-15284.1	-10340.7
9105__2018__LMA5__read__3__count__504	-1579.85	-12041.3	-8659.89	-1579.85	-8823.88	-2172.19	-1873.99	-2109.98	-9114.18	-1579.85	-10161	-12041.3	-14047.9	-15355.4	-7602.93	-4416.88	-14016.4	0	-8659.89	-6862.18	-7602.93	-4806.43	-7602.93	-8659.89	-109.286	-6992.98	-8823.88	-14047.9	-10691.7	-12015.9	-7882.22	-7602.93	-2453.83	-9545.3	-4492.43	-7602.93	-6731.02	-10412.9	-11858	-2143.05	-4024.42	-14047.9	-14047.9	-4024.42	-11858	-14047.9	-14047.9	-11858	-9114.18
9105__2018__LMA5__read__4__count__219	-10260.7	-124.801	-7186.93	-10260.7	-7409.22	-13473	-13233.7	-12548.8	-12598.5	-10260.7	-12775.9	-124.801	-19710.8	-20114.4	-3148.27	-13292.6	-433.738	-12242.2	-7186.93	-9185.92	-3148.27	-14636.3	-3148.27	-7186.93	-10701.2	-3042.83	-7409.22	-19710.8	-12908.4	-13363.1	-2819.09	-3148.27	-11214.9	-12634.4	-12049.7	-3148.27	-3710.79	-12620.9	-22586.8	-12653.5	-14757.4	-19710.8	-19710.8	-14757.4	-22586.8	-19710.8	-19710.8	-22586.8	-12598.5
9105__2018__LMA5__read__5__count__173	-8426.03	-9396.52	-6944.24	-8426.03	-6839.68	-7756.01	-7188.7	-7066.17	-3776.3	-8426.03	-4056.44	-9396.52	-8304.95	-8996.11	-8443.75	-6239.15	-10472.2	-6862.18	-6944.24	0	-8443.75	-9846.66	-8443.75	-6944.24	-6817.11	-8105.25	-6839.68	-8304.95	-4970.51	-5529.82	-8038.55	-8443.75	-7293.58	-4477.83	-8741.29	-8443.75	-8456.9	-4765.34	-11276	-7195.79	-9515.42	-8304.95	-8304.95	-9515.42	-11276	-8304.95	-8304.95	-11276	-3776.3
9105__2018__LMA5__read__6__count__106	-4342.22	-11401.3	-5659.15	-4342.22	-5689.26	-1685.14	-1253.98	-1276.92	-8284.71	-4342.22	-9005.54	-11401.3	-13978	-14950.4	-8645.02	-1265.04	-13754.4	-2385.18	-5659.15	-5715.94	-8645.02	-2704.07	-8645.02	-5659.15	-2314.4	-7194.02	-5689.26	-13978	-9992.64	-10991.1	-8763.56	-8645.02	-1442.77	-9144.01	-2778.76	-8645.02	-7271.26	-9586	-10516.8	-1311.93	-2264.92	-13978	-13978	-2264.92	-10516.8	-13978	-13978	-10516.8	-8284.71
9456__2017__AYA15__read__1__count__922	-12344.3	-21849.2	-15284.1	-12344.3	-14400.6	-16568.8	-15223.1	-15448.4	-11912.3	-12344.3	-11875.2	-21849.2	-5649.65	-5796.74	-23336.2	-7689.67	-22880	-11858	-15284.1	-11276	-23336.2	-15950.1	-23336.2	-15284.1	-12477.9	-21529.7	-14400.6	-5649.65	-12125.8	-12368.1	-22369.7	-23336.2	-16243.3	-12077	-16353.1	-23336.2	-22411.7	-12042.5	0	-15514.6	-16036.9	-5649.65	-5649.65	-16036.9	0	-5649.65	-5649.65	0	-11912.3
9456__2017__AYA15__read__2__count__322	-10260.7	-124.801	-7186.93	-10260.7	-7409.22	-13473	-13233.7	-12548.8	-12598.5	-10260.7	-12775.9	-124.801	-19710.8	-20114.4	-3148.27	-13292.6	-433.738	-12242.2	-7186.93	-9185.92	-3148.27	-14636.3	-3148.27	-7186.93	-10701.2	-3042.83	-7409.22	-19710.8	-12908.4	-13363.1	-2819.09	-3148.27	-11214.9	-12634.4	-12049.7	-3148.27	-3710.79	-12620.9	-22586.8	-12653.5	-14757.4	-19710.8	-19710.8	-14757.4	-22586.8	-19710.8	-19710.8	-22586.8	-12598.5
9456__2017__AYA15__read__3__count__287	-11865.5	-13695.8	-12537.8	-11865.5	-12350.2	-14600.8	-13948.9	-13358.4	-749.585	-11865.5	-379.742	-13695.8	-12378.4	-12444	-17420.7	-8933.21	-13492.2	-12019.4	-12537.8	-5227.09	-17420.7	-13572.3	-17420.7	-12537.8	-12224.2	-16735.3	-12350.2	-12378.4	-123.936	-33.3706	-16758.7	-17420.7	-13764.4	-463.485	-12563.7	-17420.7	-17713	-249.799	-12428	-13444	-13829.3	-12378.4	-12378.4	-13829.3	-12428	-12378.4	-12378.4	-12428	-749.585
7980__2015__API17__read__1__count__716	-14531.5	-19980.5	-15984.2	-14531.5	-15125	-19100.7	-17778.8	-17974.6	-12042.9	-14531.5	-11971.5	-19980.5	0	-124.083	-20895.6	-12160.9	-20113.7	-14047.9	-15984.2	-8304.95	-20895.6	-19581.3	-20895.6	-15984.2	-14518.7	-20228.5	-15125	0	-12218.2	-12427.4	-19160.3	-20895.6	-18632.9	-12168.5	-18789	-20895.6	-21111.1	-12192.7	-5649.65	-18068.8	-19638.9	0	0	-19638.9	-5649.65	0	0	-5649.65	-12042.9
7980__2015__API17__read__2__count__233	-11298	-20838.8	-14247.2	-11298	-13493.5	-14668.9	-13453.2	-13750.5	-10910.2	-11298	-11070.1	-20838.8	-5282.59	-5641.83	-21710.5	-6989.83	-22177	-10261.5	-14247.2	-10121.5	-21710.5	-14844.1	-21710.5	-14247.2	-10907.8	-20015.9	-13493.5	-5282.59	-11392.3	-11830.9	-20895.4	-21710.5	-14580.2	-11143.1	-15250.2	-21710.5	-20685.1	-11267.2	-124.721	-13816.7	-14745.6	-5282.59	-5282.59	-14745.6	-124.721	-5282.59	-5282.59	-124.721	-10910.2
D249__2016__LR3__read__1__count__485	-4821.77	-11992.8	-8293.26	-4821.77	-8713.88	-124.801	-83.4285	-75.7977	-10339.6	-4821.77	-11433.6	-11992.8	-16896.5	-18256.5	-7240.25	-3827.04	-14772.6	-1988.26	-8293.26	-6890.13	-7240.25	-2258.38	-7240.25	-8293.26	-1893.22	-6191.35	-8713.88	-16896.5	-12139.5	-13511	-7574.37	-7240.25	-229.571	-10928.2	-2347.39	-7240.25	-5882.73	-11822.4	-15137.6	-75.7182	-1519.13	-16896.5	-16896.5	-1519.13	-15137.6	-16896.5	-16896.5	-15137.6	-10339.6
D249__2016__LR3__read__2__count__248	-4790.69	-12914.9	-10020.3	-4790.69	-10136.7	-2545.23	-2199.36	-1773.3	-10743.2	-4790.69	-11138.6	-12914.9	-18173.4	-18796.3	-9603.2	-3373.75	-14268.8	-4035.17	-10020.3	-8578.38	-9603.2	-167.414	-9603.2	-10020.3	-3746.37	-8323.42	-10136.7	-18173.4	-11485.5	-12159.8	-9514.83	-9603.2	-1726.12	-10993.3	-174.743	-9603.2	-8753.9	-11386.9	-15551.8	-1755.44	-228.129	-18173.4	-18173.4	-228.129	-15551.8	-18173.4	-18173.4	-15551.8	-10743.2
D249__2016__LR3__read__3__count__108	-7834.08	-3151.98	-6419.6	-7834.08	-6879.41	-7574.57	-7573.16	-7217.09	-15027.1	-7834.08	-15827.2	-3151.98	-20895.6	-21925.2	0	-11673.7	-4699.8	-7602.93	-6419.6	-8443.75	0	-10515.8	0	-6419.6	-6216.79	-227.683	-6879.41	-20895.6	-16390.9	-17468.3	-124.362	0	-6081.29	-15459.9	-8377.06	0	-271.281	-15959.8	-23336.2	-7313.24	-10035	-20895.6	-20895.6	-10035	-23336.2	-20895.6	-20895.6	-23336.2	-15027.1
8514__2017__LMA4__read__1__count__6550	0	-10177	-9261.07	0	-9040.61	-5457.94	-4775.02	-4749.85	-10425.6	0	-10850.5	-10177	-14531.5	-15156	-7834.08	-4732.97	-10587.9	-1579.85	-9261.07	-8426.03	-7834.08	-5704.68	-7834.08	-9261.07	-1439.57	-7219.17	-9040.61	-14531.5	-11097.6	-11802.1	-7661.86	-7834.08	-4812.34	-10586.5	-4913.37	-7834.08	-7644.33	-10969.1	-12344.3	-4786.24	-5542.04	-14531.5	-14531.5	-5542.04	-12344.3	-14531.5	-14531.5	-12344.3	-10425.6
8514__2017__LMA4__read__2__count__215	-9261.07	-6431.27	0	-9261.07	-78.0023	-8941.71	-8561.75	-8135.26	-10340.7	-9261.07	-10672.4	-6431.27	-15984.2	-16537	-6419.6	-6805.23	-8126	-8659.89	0	-6944.24	-6419.6	-10276.2	-6419.6	0	-7513.12	-5170.01	-78.0023	-15984.2	-11910	-12516.7	-6225.95	-6419.6	-7219.27	-11458.1	-8992.1	-6419.6	-5679.54	-10873.9	-15284.1	-8249.09	-10127.1	-15984.2	-15984.2	-10127.1	-15284.1	-15984.2	-15984.2	-15284.1	-10340.7
7689__2015__LMA10__read__1__count__220	-10425.6	-12850.6	-10340.7	-10425.6	-10390	-11068.6	-10653.8	-10316.9	0	-10425.6	-124.588	-12850.6	-12042.9	-12622.6	-15027.1	-7507.19	-13598.9	-9114.18	-10340.7	-3776.3	-15027.1	-12027	-15027.1	-10340.7	-9396.15	-14411.5	-10390	-12042.9	-380.949	-783.114	-14757.8	-15027.1	-10820.5	-159.83	-11193.9	-15027.1	-14873.7	-275.651	-11912.3	-10406	-11823.2	-12042.9	-12042.9	-11823.2	-11912.3	-12042.9	-12042.9	-11912.3	0
7689__2015__LMA10__read__2__count__111	-10717.5	-123.95	-6880.77	-10717.5	-7022.35	-14023.8	-13704.2	-12892.8	-12652.1	-10717.5	-12636.4	-123.95	-20104.5	-20294.2	-4039.09	-12691.2	-335.633	-13116.7	-6880.77	-9765.47	-4039.09	-14210.4	-4039.09	-6880.77	-11507	-3596.63	-7022.35	-20104.5	-12628.6	-12890.5	-3611.39	-4039.09	-11479.5	-12572.3	-11778	-4039.09	-4482.86	-12351.5	-21979.8	-12994	-14525.9	-20104.5	-20104.5	-14525.9	-21979.8	-20104.5	-20104.5	-21979.8	-12652.1
7689__2015__LMA10__read__3__count__103	-4342.22	-11401.3	-5659.15	-4342.22	-5689.26	-1685.14	-1253.98	-1276.92	-8284.71	-4342.22	-9005.54	-11401.3	-13978	-14950.4	-8645.02	-1265.04	-13754.4	-2385.18	-5659.15	-5715.94	-8645.02	-2704.07	-8645.02	-5659.15	-2314.4	-7194.02	-5689.26	-13978	-9992.64	-10991.1	-8763.56	-8645.02	-1442.77	-9144.01	-2778.76	-8645.02	-7271.26	-9586	-10516.8	-1311.93	-2264.92	-13978	-13978	-2264.92	-10516.8	-13978	-13978	-10516.8	-8284.71
9284__2016__AYA15__read__1__count__1311	-14531.5	-19980.5	-15984.2	-14531.5	-15125	-19100.7	-17778.8	-17974.6	-12042.9	-14531.5	-11971.5	-19980.5	0	-124.083	-20895.6	-12160.9	-20113.7	-14047.9	-15984.2	-8304.95	-20895.6	-19581.3	-20895.6	-15984.2	-14518.7	-20228.5	-15125	0	-12218.2	-12427.4	-19160.3	-20895.6	-18632.9	-12168.5	-18789	-20895.6	-21111.1	-12192.7	-5649.65	-18068.8	-19638.9	0	0	-19638.9	-5649.65	0	0	-5649.65	-12042.9
8523__2017__LMA4__read__1__count__2262	-8426.03	-9396.52	-6944.24	-8426.03	-6839.68	-7756.01	-7188.7	-7066.17	-3776.3	-8426.03	-4056.44	-9396.52	-8304.95	-8996.11	-8443.75	-6239.15	-10472.2	-6862.18	-6944.24	0	-8443.75	-9846.66	-8443.75	-6944.24	-6817.11	-8105.25	-6839.68	-8304.95	-4970.51	-5529.82	-8038.55	-8443.75	-7293.58	-4477.83	-8741.29	-8443.75	-8456.9	-4765.34	-11276	-7195.79	-9515.42	-8304.95	-8304.95	-9515.42	-11276	-8304.95	-8304.95	-11276	-3776.3
8523__2017__LMA4__read__2__count__1638	-10717.5	-123.95	-6880.77	-10717.5	-7022.35	-14023.8	-13704.2	-12892.8	-12652.1	-10717.5	-12636.4	-123.95	-20104.5	-20294.2	-4039.09	-12691.2	-335.633	-13116.7	-6880.77	-9765.47	-4039.09	-14210.4	-4039.09	-6880.77	-11507	-3596.63	-7022.35	-20104.5	-12628.6	-12890.5	-3611.39	-4039.09	-11479.5	-12572.3	-11778	-4039.09	-4482.86	-12351.5	-21979.8	-12994	-14525.9	-20104.5	-20104.5	-14525.9	-21979.8	-20104.5	-20104.5	-21979.8	-12652.1
8523__2017__LMA4__read__3__count__178	-8697.26	-9421.4	-7117.91	-8697.26	-6893.81	-8865.36	-8178.47	-7956.36	-3742.32	-8697.26	-3773.21	-9421.4	-8075.63	-8537.26	-9093.79	-6250.12	-10100.9	-7754.74	-7117.91	-124.668	-9093.79	-10107.3	-9093.79	-7117.91	-7666.19	-8696.8	-6893.81	-8075.63	-4657.65	-4968.29	-8519.85	-9093.79	-8131.4	-4389.52	-8928.71	-9093.79	-9278.62	-4497.85	-11079.4	-8086.08	-9978.78	-8075.63	-8075.63	-9978.78	-11079.4	-8075.63	-8075.63	-11079.4	-3742.32
8523__2017__LMA4__read__4__count__105	-9261.07	-6431.27	0	-9261.07	-78.0023	-8941.71	-8561.75	-8135.26	-10340.7	-9261.07	-10672.4	-6431.27	-15984.2	-16537	-6419.6	-6805.23	-8126	-8659.89	0	-6944.24	-6419.6	-10276.2	-6419.6	0	-7513.12	-5170.01	-78.0023	-15984.2	-11910	-12516.7	-6225.95	-6419.6	-7219.27	-11458.1	-8992.1	-6419.6	-5679.54	-10873.9	-15284.1	-8249.09	-10127.1	-15984.2	-15984.2	-10127.1	-15284.1	-15984.2	-15984.2	-15284.1	-10340.7
9234__2016__CUS8__read__1__count__2090	-5542.04	-13801.4	-10127.1	-5542.04	-10363.1	-1850.02	-1624.19	-1285.48	-11823.2	-5542.04	-12440	-13801.4	-19638.9	-20482.6	-10035	-3535.51	-15789.9	-4024.42	-10127.1	-9515.42	-10035	-125.213	-10035	-10127.1	-3751.52	-8544.41	-10363.1	-19638.9	-12899.3	-13794.2	-10160.5	-10035	-1261.02	-12186.1	-416.583	-10035	-8757.33	-12716.6	-16036.9	-1288.74	0	-19638.9	-19638.9	0	-16036.9	-19638.9	-19638.9	-16036.9	-11823.2
9234__2016__CUS8__read__2__count__1231	-14531.5	-19980.5	-15984.2	-14531.5	-15125	-19100.7	-17778.8	-17974.6	-12042.9	-14531.5	-11971.5	-19980.5	0	-124.083	-20895.6	-12160.9	-20113.7	-14047.9	-15984.2	-8304.95	-20895.6	-19581.3	-20895.6	-15984.2	-14518.7	-20228.5	-15125	0	-12218.2	-12427.4	-19160.3	-20895.6	-18632.9	-12168.5	-18789	-20895.6	-21111.1	-12192.7	-5649.65	-18068.8	-19638.9	0	0	-19638.9	-5649.65	0	0	-5649.65	-12042.9
9234__2016__CUS8__read__3__count__550	-11298	-20838.8	-14247.2	-11298	-13493.5	-14668.9	-13453.2	-13750.5	-10910.2	-11298	-11070.1	-20838.8	-5282.59	-5641.83	-21710.5	-6989.83	-22177	-10261.5	-14247.2	-10121.5	-21710.5	-14844.1	-21710.5	-14247.2	-10907.8	-20015.9	-13493.5	-5282.59	-11392.3	-11830.9	-20895.4	-21710.5	-14580.2	-11143.1	-15250.2	-21710.5	-20685.1	-11267.2	-124.721	-13816.7	-14745.6	-5282.59	-5282.59	-14745.6	-124.721	-5282.59	-5282.59	-124.721	-10910.2
9234__2016__CUS8__read__4__count__100	-5529.6	-13547.6	-10009.7	-5529.6	-10124.4	-2667.81	-2320.66	-1853.62	-11765.9	-5529.6	-12162.5	-13547.6	-19210.1	-19818.4	-10368.6	-3271.48	-15145.2	-4659.17	-10009.7	-9518.65	-10368.6	-38.5183	-10368.6	-10009.7	-4326.09	-8803.97	-10124.4	-19210.1	-12560.3	-13235.7	-10320.3	-10368.6	-1784.81	-12070.5	-263.241	-10368.6	-9252.8	-12416.3	-15608.7	-1881.63	-125.253	-19210.1	-19210.1	-125.253	-15608.7	-19210.1	-19210.1	-15608.7	-11765.9
D245__2016__LR3__read__1__count__1762	-5208.11	-11946	-8408.45	-5208.11	-8842.19	-302.17	-274.41	-140.323	-11236.4	-5208.11	-12236.6	-11946	-18561.7	-19814	-7342.79	-3961.61	-14622.5	-2657.09	-8408.45	-7793.94	-7342.79	-1440.39	-7342.79	-8408.45	-2399.57	-6163.35	-8842.19	-18561.7	-12907.3	-14185	-7694.91	-7342.79	-133.048	-11793.4	-1559.09	-7342.79	-5966.23	-12588.5	-16288.5	-143.808	-852.574	-18561.7	-18561.7	-852.574	-16288.5	-18561.7	-18561.7	-16288.5	-11236.4
D245__2016__LR3__read__2__count__947	-5508.25	-13540.2	-10032.4	-5508.25	-10141.8	-2708.22	-2355.83	-1909.88	-11762.2	-5508.25	-12150.1	-13540.2	-19176.4	-19775.9	-10406.9	-3255.54	-15125.5	-4669.58	-10032.4	-9573.04	-10406.9	-33.2116	-10406.9	-10032.4	-4334.74	-8837.08	-10141.8	-19176.4	-12537.2	-13203.8	-10349.9	-10406.9	-1814.61	-12056.2	-257.881	-10406.9	-9294.69	-12396.8	-15557.5	-1913.23	-125.24	-19176.4	-19176.4	-125.24	-15557.5	-19176.4	-19176.4	-15557.5	-11762.2
D245__2016__LR3__read__3__count__883	-10669.4	-227.387	-7577.31	-10669.4	-7696	-14613.5	-14270.7	-13478.5	-13048.4	-10669.4	-13023.3	-227.387	-19899.8	-20085.6	-3873.71	-13481.9	-124.562	-13269.4	-7577.31	-9762.74	-3873.71	-14757.1	-3873.71	-7577.31	-11655.6	-3687.17	-7696	-19899.8	-13084	-13336.8	-3388.3	-3873.71	-12066.3	-13016	-12107.1	-3873.71	-4573.33	-12838.3	-22746.9	-13586.7	-15128.5	-19899.8	-19899.8	-15128.5	-22746.9	-19899.8	-19899.8	-22746.9	-13048.4
8070__2016__LMA6__read__1__count__1694	0	-10177	-9261.07	0	-9040.61	-5457.94	-4775.02	-4749.85	-10425.6	0	-10850.5	-10177	-14531.5	-15156	-7834.08	-4732.97	-10587.9	-1579.85	-9261.07	-8426.03	-7834.08	-5704.68	-7834.08	-9261.07	-1439.57	-7219.17	-9040.61	-14531.5	-11097.6	-11802.1	-7661.86	-7834.08	-4812.34	-10586.5	-4913.37	-7834.08	-7644.33	-10969.1	-12344.3	-4786.24	-5542.04	-14531.5	-14531.5	-5542.04	-12344.3	-14531.5	-14531.5	-12344.3	-10425.6
8070__2016__LMA6__read__2__count__241	-10586.5	-12930.2	-11458.1	-10586.5	-11508.9	-11726.2	-11312.8	-10916.1	-159.83	-10586.5	-229.872	-12930.2	-12168.5	-12680	-15459.9	-8168.89	-13505.1	-9545.3	-11458.1	-4477.83	-15459.9	-12321.1	-15459.9	-11458.1	-9828.96	-14877.5	-11508.9	-12168.5	-124.522	-472.409	-15122.2	-15459.9	-11411.4	0	-11459.7	-15459.9	-15408.1	-124.562	-12077	-10994.7	-12186.1	-12168.5	-12168.5	-12186.1	-12077	-12168.5	-12168.5	-12077	-159.83
8029__2016__HUA4__read__1__count__2689	-8426.03	-9396.52	-6944.24	-8426.03	-6839.68	-7756.01	-7188.7	-7066.17	-3776.3	-8426.03	-4056.44	-9396.52	-8304.95	-8996.11	-8443.75	-6239.15	-10472.2	-6862.18	-6944.24	0	-8443.75	-9846.66	-8443.75	-6944.24	-6817.11	-8105.25	-6839.68	-8304.95	-4970.51	-5529.82	-8038.55	-8443.75	-7293.58	-4477.83	-8741.29	-8443.75	-8456.9	-4765.34	-11276	-7195.79	-9515.42	-8304.95	-8304.95	-9515.42	-11276	-8304.95	-8304.95	-11276	-3776.3
8029__2016__HUA4__read__2__count__1343	-4732.97	-12363.4	-6805.23	-4732.97	-6399.81	-4609.05	-3741.75	-3655.15	-7507.19	-4732.97	-7673.59	-12363.4	-12160.9	-12551.8	-11673.7	0	-13754.8	-4416.88	-6805.23	-6239.15	-11673.7	-3478.1	-11673.7	-6805.23	-4426.01	-10014.8	-6399.81	-12160.9	-8445.56	-8891.04	-11349.9	-11673.7	-3871.93	-8168.89	-3644.25	-11673.7	-10670.4	-8199.84	-7689.67	-3686.41	-3535.51	-12160.9	-12160.9	-3535.51	-7689.67	-12160.9	-12160.9	-7689.67	-7507.19
8029__2016__HUA4__read__3__count__813	-10577.5	-123.83	-6751.19	-10577.5	-6847.3	-14059.2	-13694.1	-12882.7	-13210.3	-10577.5	-13159.3	-123.83	-19929.5	-20073.7	-3937.58	-12533.8	-276.048	-13131.1	-6751.19	-9874.67	-3937.58	-14056.4	-3937.58	-6751.19	-11489.9	-3463.61	-6847.3	-19929.5	-13260.3	-13487.2	-3464.43	-3937.58	-11437.8	-13221.7	-11624	-3937.58	-4395.29	-12972.7	-21797.9	-12983.9	-14417.5	-19929.5	-19929.5	-14417.5	-21797.9	-19929.5	-19929.5	-21797.9	-13210.3
8029__2016__HUA4__read__4__count__220	-8697.26	-9421.4	-7117.91	-8697.26	-6893.81	-8865.36	-8178.47	-7956.36	-3742.32	-8697.26	-3773.21	-9421.4	-8075.63	-8537.26	-9093.79	-6250.12	-10100.9	-7754.74	-7117.91	-124.668	-9093.79	-10107.3	-9093.79	-7117.91	-7666.19	-8696.8	-6893.81	-8075.63	-4657.65	-4968.29	-8519.85	-9093.79	-8131.4	-4389.52	-8928.71	-9093.79	-9278.62	-4497.85	-11079.4	-8086.08	-9978.78	-8075.63	-8075.63	-9978.78	-11079.4	-8075.63	-8075.63	-11079.4	-3742.32
8029__2016__HUA4__read__5__count__167	-7834.08	-3151.98	-6419.6	-7834.08	-6879.41	-7574.57	-7573.16	-7217.09	-15027.1	-7834.08	-15827.2	-3151.98	-20895.6	-21925.2	0	-11673.7	-4699.8	-7602.93	-6419.6	-8443.75	0	-10515.8	0	-6419.6	-6216.79	-227.683	-6879.41	-20895.6	-16390.9	-17468.3	-124.362	0	-6081.29	-15459.9	-8377.06	0	-271.281	-15959.8	-23336.2	-7313.24	-10035	-20895.6	-20895.6	-10035	-23336.2	-20895.6	-20895.6	-23336.2	-15027.1
8029__2016__HUA4__read__6__count__109	-8534.34	-9272.42	-6949.53	-8534.34	-6723.7	-8696.97	-8008.35	-7758.07	-3839.07	-8534.34	-3899.68	-9272.42	-7991.7	-8448.15	-8906.06	-6099.39	-9957.29	-7616.27	-6949.53	-124.655	-8906.06	-9886.37	-8906.06	-6949.53	-7511.96	-8493.35	-6723.7	-7991.7	-4752.76	-5093.24	-8326.91	-8906.06	-7941.98	-4482.87	-8714.86	-8906.06	-9080.36	-4585.91	-10967.5	-7912.41	-9766.55	-7991.7	-7991.7	-9766.55	-10967.5	-7991.7	-7991.7	-10967.5	-3839.07
7690__2015__LMA10__read__1__count__1594	-8426.03	-9396.52	-6944.24	-8426.03	-6839.68	-7756.01	-7188.7	-7066.17	-3776.3	-8426.03	-4056.44	-9396.52	-8304.95	-8996.11	-8443.75	-6239.15	-10472.2	-6862.18	-6944.24	0	-8443.75	-9846.66	-8443.75	-6944.24	-6817.11	-8105.25	-6839.68	-8304.95	-4970.51	-5529.82	-8038.55	-8443.75	-7293.58	-4477.83	-8741.29	-8443.75	-8456.9	-4765.34	-11276	-7195.79	-9515.42	-8304.95	-8304.95	-9515.42	-11276	-8304.95	-8304.95	-11276	-3776.3
7690__2015__LMA10__read__2__count__405	0	-10177	-9261.07	0	-9040.61	-5457.94	-4775.02	-4749.85	-10425.6	0	-10850.5	-10177	-14531.5	-15156	-7834.08	-4732.97	-10587.9	-1579.85	-9261.07	-8426.03	-7834.08	-5704.68	-7834.08	-9261.07	-1439.57	-7219.17	-9040.61	-14531.5	-11097.6	-11802.1	-7661.86	-7834.08	-4812.34	-10586.5	-4913.37	-7834.08	-7644.33	-10969.1	-12344.3	-4786.24	-5542.04	-14531.5	-14531.5	-5542.04	-12344.3	-14531.5	-14531.5	-12344.3	-10425.6
7690__2015__LMA10__read__3__count__302	-9261.07	-6431.27	0	-9261.07	-78.0023	-8941.71	-8561.75	-8135.26	-10340.7	-9261.07	-10672.4	-6431.27	-15984.2	-16537	-6419.6	-6805.23	-8126	-8659.89	0	-6944.24	-6419.6	-10276.2	-6419.6	0	-7513.12	-5170.01	-78.0023	-15984.2	-11910	-12516.7	-6225.95	-6419.6	-7219.27	-11458.1	-8992.1	-6419.6	-5679.54	-10873.9	-15284.1	-8249.09	-10127.1	-15984.2	-15984.2	-10127.1	-15284.1	-15984.2	-15984.2	-15284.1	-10340.7
7690__2015__LMA10__read__4__count__189	-10717.5	-123.95	-6880.77	-10717.5	-7022.35	-14023.8	-13704.2	-12892.8	-12652.1	-10717.5	-12636.4	-123.95	-20104.5	-20294.2	-4039.09	-12691.2	-335.633	-13116.7	-6880.77	-9765.47	-4039.09	-14210.4	-4039.09	-6880.77	-11507	-3596.63	-7022.35	-20104.5	-12628.6	-12890.5	-3611.39	-4039.09	-11479.5	-12572.3	-11778	-4039.09	-4482.86	-12351.5	-21979.8	-12994	-14525.9	-20104.5	-20104.5	-14525.9	-21979.8	-20104.5	-20104.5	-21979.8	-12652.1
7690__2015__LMA10__read__5__count__160	-8697.26	-9421.4	-7117.91	-8697.26	-6893.81	-8865.36	-8178.47	-7956.36	-3742.32	-8697.26	-3773.21	-9421.4	-8075.63	-8537.26	-9093.79	-6250.12	-10100.9	-7754.74	-7117.91	-124.668	-9093.79	-10107.3	-9093.79	-7117.91	-7666.19	-8696.8	-6893.81	-8075.63	-4657.65	-4968.29	-8519.85	-9093.79	-8131.4	-4389.52	-8928.71	-9093.79	-9278.62	-4497.85	-11079.4	-8086.08	-9978.78	-8075.63	-8075.63	-9978.78	-11079.4	-8075.63	-8075.63	-11079.4	-3742.32
7690__2015__LMA10__read__6__count__115	-10260.7	-124.801	-7186.93	-10260.7	-7409.22	-13473	-13233.7	-12548.8	-12598.5	-10260.7	-12775.9	-124.801	-19710.8	-20114.4	-3148.27	-13292.6	-433.738	-12242.2	-7186.93	-9185.92	-3148.27	-14636.3	-3148.27	-7186.93	-10701.2	-3042.83	-7409.22	-19710.8	-12908.4	-13363.1	-2819.09	-3148.27	-11214.9	-12634.4	-12049.7	-3148.27	-3710.79	-12620.9	-22586.8	-12653.5	-14757.4	-19710.8	-19710.8	-14757.4	-22586.8	-19710.8	-19710.8	-22586.8	-12598.5
D246__2016__LR3__read__1__count__789	-7834.08	-3151.98	-6419.6	-7834.08	-6879.41	-7574.57	-7573.16	-7217.09	-15027.1	-7834.08	-15827.2	-3151.98	-20895.6	-21925.2	0	-11673.7	-4699.8	-7602.93	-6419.6	-8443.75	0	-10515.8	0	-6419.6	-6216.79	-227.683	-6879.41	-20895.6	-16390.9	-17468.3	-124.362	0	-6081.29	-15459.9	-8377.06	0	-271.281	-15959.8	-23336.2	-7313.24	-10035	-20895.6	-20895.6	-10035	-23336.2	-20895.6	-20895.6	-23336.2	-15027.1
D246__2016__LR3__read__2__count__360	-9815.08	-303.437	-6918.26	-9815.08	-7075.81	-13494.4	-13190.6	-12372.3	-12189.1	-9815.08	-12175.2	-303.437	-20490.3	-20692.3	-3833.03	-12490.3	-235.072	-12362.5	-6918.26	-9620.32	-3833.03	-13432.9	-3833.03	-6918.26	-10782.4	-3551.13	-7075.81	-20490.3	-12251.6	-12515.4	-3417.83	-3833.03	-10991.8	-12183.1	-10895	-3833.03	-4420.85	-11974.6	-22907.6	-12470	-13808.6	-20490.3	-20490.3	-13808.6	-22907.6	-20490.3	-20490.3	-22907.6	-12189.1
D246__2016__LR3__read__3__count__347	-10586.5	-12930.2	-11458.1	-10586.5	-11508.9	-11726.2	-11312.8	-10916.1	-159.83	-10586.5	-229.872	-12930.2	-12168.5	-12680	-15459.9	-8168.89	-13505.1	-9545.3	-11458.1	-4477.83	-15459.9	-12321.1	-15459.9	-11458.1	-9828.96	-14877.5	-11508.9	-12168.5	-124.522	-472.409	-15122.2	-15459.9	-11411.4	0	-11459.7	-15459.9	-15408.1	-124.562	-12077	-10994.7	-12186.1	-12168.5	-12168.5	-12186.1	-12077	-12168.5	-12168.5	-12077	-159.83
D246__2016__LR3__read__4__count__237	-5208.11	-11946	-8408.45	-5208.11	-8842.19	-302.17	-274.41	-140.323	-11236.4	-5208.11	-12236.6	-11946	-18561.7	-19814	-7342.79	-3961.61	-14622.5	-2657.09	-8408.45	-7793.94	-7342.79	-1440.39	-7342.79	-8408.45	-2399.57	-6163.35	-8842.19	-18561.7	-12907.3	-14185	-7694.91	-7342.79	-133.048	-11793.4	-1559.09	-7342.79	-5966.23	-12588.5	-16288.5	-143.808	-852.574	-18561.7	-18561.7	-852.574	-16288.5	-18561.7	-18561.7	-16288.5	-11236.4
D246__2016__LR3__read__5__count__134	-5542.04	-13801.4	-10127.1	-5542.04	-10363.1	-1850.02	-1624.19	-1285.48	-11823.2	-5542.04	-12440	-13801.4	-19638.9	-20482.6	-10035	-3535.51	-15789.9	-4024.42	-10127.1	-9515.42	-10035	-125.213	-10035	-10127.1	-3751.52	-8544.41	-10363.1	-19638.9	-12899.3	-13794.2	-10160.5	-10035	-1261.02	-12186.1	-416.583	-10035	-8757.33	-12716.6	-16036.9	-1288.74	0	-19638.9	-19638.9	0	-16036.9	-19638.9	-19638.9	-16036.9	-11823.2
D246__2016__LR3__read__6__count__122	-7870.01	-3150.35	-5785.61	-7870.01	-6247.42	-6956.16	-6957.15	-6581.83	-15395.6	-7870.01	-16197.8	-3150.35	-21278.4	-22294.3	-124.615	-10863.8	-4950.25	-7517.19	-5785.61	-8771.88	-124.615	-9656.98	-124.615	-5785.61	-6094.58	-60.9476	-6247.42	-21278.4	-16801.5	-17880.9	-289.113	-124.615	-5407.57	-15872.1	-7746.63	-124.615	-122.041	-16328.6	-22713	-6674.53	-9197.53	-21278.4	-21278.4	-9197.53	-22713	-21278.4	-21278.4	-22713	-15395.6
5359__2018__LMA6__read__1__count__2448	0	-10177	-9261.07	0	-9040.61	-5457.94	-4775.02	-4749.85	-10425.6	0	-10850.5	-10177	-14531.5	-15156	-7834.08	-4732.97	-10587.9	-1579.85	-9261.07	-8426.03	-7834.08	-5704.68	-7834.08	-9261.07	-1439.57	-7219.17	-9040.61	-14531.5	-11097.6	-11802.1	-7661.86	-7834.08	-4812.34	-10586.5	-4913.37	-7834.08	-7644.33	-10969.1	-12344.3	-4786.24	-5542.04	-14531.5	-14531.5	-5542.04	-12344.3	-14531.5	-14531.5	-12344.3	-10425.6
5359__2018__LMA6__read__2__count__1174	-10425.6	-12850.6	-10340.7	-10425.6	-10390	-11068.6	-10653.8	-10316.9	0	-10425.6	-124.588	-12850.6	-12042.9	-12622.6	-15027.1	-7507.19	-13598.9	-9114.18	-10340.7	-3776.3	-15027.1	-12027	-15027.1	-10340.7	-9396.15	-14411.5	-10390	-12042.9	-380.949	-783.114	-14757.8	-15027.1	-10820.5	-159.83	-11193.9	-15027.1	-14873.7	-275.651	-11912.3	-10406	-11823.2	-12042.9	-12042.9	-11823.2	-11912.3	-12042.9	-12042.9	-11912.3	0
5359__2018__LMA6__read__3__count__355	-4342.22	-11401.3	-5659.15	-4342.22	-5689.26	-1685.14	-1253.98	-1276.92	-8284.71	-4342.22	-9005.54	-11401.3	-13978	-14950.4	-8645.02	-1265.04	-13754.4	-2385.18	-5659.15	-5715.94	-8645.02	-2704.07	-8645.02	-5659.15	-2314.4	-7194.02	-5689.26	-13978	-9992.64	-10991.1	-8763.56	-8645.02	-1442.77	-9144.01	-2778.76	-8645.02	-7271.26	-9586	-10516.8	-1311.93	-2264.92	-13978	-13978	-2264.92	-10516.8	-13978	-13978	-10516.8	-8284.71
5359__2018__LMA6__read__4__count__179	-10850.5	-13028.9	-10672.4	-10850.5	-10602.2	-12331	-11796.6	-11360.1	-124.588	-10850.5	0	-13028.9	-11971.5	-12321.7	-15827.2	-7673.59	-13380.9	-10161	-10672.4	-4056.44	-15827.2	-12441.2	-15827.2	-10672.4	-10399.3	-15154	-10602.2	-11971.5	-226.411	-379.981	-15389.2	-15827.2	-11811.2	-229.872	-11534.4	-15827.2	-15846.3	-166.958	-11875.2	-11449.2	-12440	-11971.5	-11971.5	-12440	-11875.2	-11971.5	-11971.5	-11875.2	-124.588
7579__2015__API140__read__1__count__5857	-14531.5	-19980.5	-15984.2	-14531.5	-15125	-19100.7	-17778.8	-17974.6	-12042.9	-14531.5	-11971.5	-19980.5	0	-124.083	-20895.6	-12160.9	-20113.7	-14047.9	-15984.2	-8304.95	-20895.6	-19581.3	-20895.6	-15984.2	-14518.7	-20228.5	-15125	0	-12218.2	-12427.4	-19160.3	-20895.6	-18632.9	-12168.5	-18789	-20895.6	-21111.1	-12192.7	-5649.65	-18068.8	-19638.9	0	0	-19638.9	-5649.65	0	0	-5649.65	-12042.9
7579__2015__API140__read__2__count__331	-5542.04	-13801.4	-10127.1	-5542.04	-10363.1	-1850.02	-1624.19	-1285.48	-11823.2	-5542.04	-12440	-13801.4	-19638.9	-20482.6	-10035	-3535.51	-15789.9	-4024.42	-10127.1	-9515.42	-10035	-125.213	-10035	-10127.1	-3751.52	-8544.41	-10363.1	-19638.9	-12899.3	-13794.2	-10160.5	-10035	-1261.02	-12186.1	-416.583	-10035	-8757.33	-12716.6	-16036.9	-1288.74	0	-19638.9	-19638.9	0	-16036.9	-19638.9	-19638.9	-16036.9	-11823.2
9627__2017__CAJ1__read__1__count__1393	-7644.33	-3441.62	-5679.54	-7644.33	-6234.26	-6037.39	-6131.46	-5841.99	-14873.7	-7644.33	-15846.3	-3441.62	-21111.1	-22312.6	-271.281	-10670.4	-5572.02	-6731.02	-5679.54	-8456.9	-271.281	-9375.42	-271.281	-5679.54	-5417.27	-124.761	-6234.26	-21111.1	-16511.4	-17760.5	-574.754	-271.281	-4782.02	-15408.1	-7623.33	-271.281	0	-16000.1	-22411.7	-5931.14	-8757.33	-21111.1	-21111.1	-8757.33	-22411.7	-21111.1	-21111.1	-22411.7	-14873.7
9627__2017__CAJ1__read__2__count__301	-4732.97	-12363.4	-6805.23	-4732.97	-6399.81	-4609.05	-3741.75	-3655.15	-7507.19	-4732.97	-7673.59	-12363.4	-12160.9	-12551.8	-11673.7	0	-13754.8	-4416.88	-6805.23	-6239.15	-11673.7	-3478.1	-11673.7	-6805.23	-4426.01	-10014.8	-6399.81	-12160.9	-8445.56	-8891.04	-11349.9	-11673.7	-3871.93	-8168.89	-3644.25	-11673.7	-10670.4	-8199.84	-7689.67	-3686.41	-3535.51	-12160.9	-12160.9	-3535.51	-7689.67	-12160.9	-12160.9	-7689.67	-7507.19
9627__2017__CAJ1__read__3__count__118	-9261.07	-6431.27	0	-9261.07	-78.0023	-8941.71	-8561.75	-8135.26	-10340.7	-9261.07	-10672.4	-6431.27	-15984.2	-16537	-6419.6	-6805.23	-8126	-8659.89	0	-6944.24	-6419.6	-10276.2	-6419.6	0	-7513.12	-5170.01	-78.0023	-15984.2	-11910	-12516.7	-6225.95	-6419.6	-7219.27	-11458.1	-8992.1	-6419.6	-5679.54	-10873.9	-15284.1	-8249.09	-10127.1	-15984.2	-15984.2	-10127.1	-15284.1	-15984.2	-15984.2	-15284.1	-10340.7
8038__2016__HUA4__read__1__count__830	-7834.08	-3151.98	-6419.6	-7834.08	-6879.41	-7574.57	-7573.16	-7217.09	-15027.1	-7834.08	-15827.2	-3151.98	-20895.6	-21925.2	0	-11673.7	-4699.8	-7602.93	-6419.6	-8443.75	0	-10515.8	0	-6419.6	-6216.79	-227.683	-6879.41	-20895.6	-16390.9	-17468.3	-124.362	0	-6081.29	-15459.9	-8377.06	0	-271.281	-15959.8	-23336.2	-7313.24	-10035	-20895.6	-20895.6	-10035	-23336.2	-20895.6	-20895.6	-23336.2	-15027.1
8038__2016__HUA4__read__2__count__112	-9815.08	-303.437	-6918.26	-9815.08	-7075.81	-13494.4	-13190.6	-12372.3	-12189.1	-9815.08	-12175.2	-303.437	-20490.3	-20692.3	-3833.03	-12490.3	-235.072	-12362.5	-6918.26	-9620.32	-3833.03	-13432.9	-3833.03	-6918.26	-10782.4	-3551.13	-7075.81	-20490.3	-12251.6	-12515.4	-3417.83	-3833.03	-10991.8	-12183.1	-10895	-3833.03	-4420.85	-11974.6	-22907.6	-12470	-13808.6	-20490.3	-20490.3	-13808.6	-22907.6	-20490.3	-20490.3	-22907.6	-12189.1
8064__2016__LMA6__read__1__count__617	-10177	0	-6431.27	-10177	-6655.07	-12739.4	-12502.1	-11797.2	-12850.6	-10177	-13028.9	0	-19980.5	-20369.2	-3151.98	-12363.4	-558.99	-12041.3	-6431.27	-9396.52	-3151.98	-13657.9	-3151.98	-6431.27	-10463	-2755.04	-6655.07	-19980.5	-13201.4	-13656.9	-2862.52	-3151.98	-10424	-12930.2	-11298.9	-3151.98	-3441.62	-12872.1	-21849.2	-11898.5	-13801.4	-19980.5	-19980.5	-13801.4	-21849.2	-19980.5	-19980.5	-21849.2	-12850.6
8064__2016__LMA6__read__2__count__218	0	-10177	-9261.07	0	-9040.61	-5457.94	-4775.02	-4749.85	-10425.6	0	-10850.5	-10177	-14531.5	-15156	-7834.08	-4732.97	-10587.9	-1579.85	-9261.07	-8426.03	-7834.08	-5704.68	-7834.08	-9261.07	-1439.57	-7219.17	-9040.61	-14531.5	-11097.6	-11802.1	-7661.86	-7834.08	-4812.34	-10586.5	-4913.37	-7834.08	-7644.33	-10969.1	-12344.3	-4786.24	-5542.04	-14531.5	-14531.5	-5542.04	-12344.3	-14531.5	-14531.5	-12344.3	-10425.6
8346__2016__HUA2__read__1__count__2314	-7661.86	-2862.52	-6225.95	-7661.86	-6566.84	-8157.84	-8037.36	-7626.6	-14757.8	-7661.86	-15389.2	-2862.52	-19160.3	-20002.5	-124.362	-11349.9	-4067.56	-7882.22	-6225.95	-8038.55	-124.362	-10484.9	-124.362	-6225.95	-6483.4	-346.562	-6566.84	-19160.3	-15881	-16790.3	0	-124.362	-6469.23	-15122.2	-8265.58	-124.362	-574.754	-15491.8	-22369.7	-7722.68	-10160.5	-19160.3	-19160.3	-10160.5	-22369.7	-19160.3	-19160.3	-22369.7	-14757.8
8346__2016__HUA2__read__2__count__949	-4812.34	-10424	-7219.27	-4812.34	-7659.1	-298.869	-277.196	-131.005	-10820.5	-4812.34	-11811.2	-10424	-18632.9	-19877.3	-6081.29	-3871.93	-13082.6	-2453.83	-7219.27	-7293.58	-6081.29	-1867.36	-6081.29	-7219.27	-2086.95	-4967.61	-7659.1	-18632.9	-12515.6	-13783.7	-6469.23	-6081.29	0	-11411.4	-1805.16	-6081.29	-4782.02	-12152.7	-16243.3	-137.987	-1261.02	-18632.9	-18632.9	-1261.02	-16243.3	-18632.9	-18632.9	-16243.3	-10820.5
8346__2016__HUA2__read__3__count__107	-10177	0	-6431.27	-10177	-6655.07	-12739.4	-12502.1	-11797.2	-12850.6	-10177	-13028.9	0	-19980.5	-20369.2	-3151.98	-12363.4	-558.99	-12041.3	-6431.27	-9396.52	-3151.98	-13657.9	-3151.98	-6431.27	-10463	-2755.04	-6655.07	-19980.5	-13201.4	-13656.9	-2862.52	-3151.98	-10424	-12930.2	-11298.9	-3151.98	-3441.62	-12872.1	-21849.2	-11898.5	-13801.4	-19980.5	-19980.5	-13801.4	-21849.2	-19980.5	-19980.5	-21849.2	-12850.6
8346__2016__HUA2__read__4__count__105	-9261.07	-6431.27	0	-9261.07	-78.0023	-8941.71	-8561.75	-8135.26	-10340.7	-9261.07	-10672.4	-6431.27	-15984.2	-16537	-6419.6	-6805.23	-8126	-8659.89	0	-6944.24	-6419.6	-10276.2	-6419.6	0	-7513.12	-5170.01	-78.0023	-15984.2	-11910	-12516.7	-6225.95	-6419.6	-7219.27	-11458.1	-8992.1	-6419.6	-5679.54	-10873.9	-15284.1	-8249.09	-10127.1	-15984.2	-15984.2	-10127.1	-15284.1	-15984.2	-15984.2	-15284.1	-10340.7
9453__2017__AYA15__read__1__count__1919	-12344.3	-21849.2	-15284.1	-12344.3	-14400.6	-16568.8	-15223.1	-15448.4	-11912.3	-12344.3	-11875.2	-21849.2	-5649.65	-5796.74	-23336.2	-7689.67	-22880	-11858	-15284.1	-11276	-23336.2	-15950.1	-23336.2	-15284.1	-12477.9	-21529.7	-14400.6	-5649.65	-12125.8	-12368.1	-22369.7	-23336.2	-16243.3	-12077	-16353.1	-23336.2	-22411.7	-12042.5	0	-15514.6	-16036.9	-5649.65	-5649.65	-16036.9	0	-5649.65	-5649.65	0	-11912.3
7181__2015__AYA12__read__1__count__8272	-14531.5	-19980.5	-15984.2	-14531.5	-15125	-19100.7	-17778.8	-17974.6	-12042.9	-14531.5	-11971.5	-19980.5	0	-124.083	-20895.6	-12160.9	-20113.7	-14047.9	-15984.2	-8304.95	-20895.6	-19581.3	-20895.6	-15984.2	-14518.7	-20228.5	-15125	0	-12218.2	-12427.4	-19160.3	-20895.6	-18632.9	-12168.5	-18789	-20895.6	-21111.1	-12192.7	-5649.65	-18068.8	-19638.9	0	0	-19638.9	-5649.65	0	0	-5649.65	-12042.9
9006__2017__HUA3__read__1__count__740	-7834.08	-3151.98	-6419.6	-7834.08	-6879.41	-7574.57	-7573.16	-7217.09	-15027.1	-7834.08	-15827.2	-3151.98	-20895.6	-21925.2	0	-11673.7	-4699.8	-7602.93	-6419.6	-8443.75	0	-10515.8	0	-6419.6	-6216.79	-227.683	-6879.41	-20895.6	-16390.9	-17468.3	-124.362	0	-6081.29	-15459.9	-8377.06	0	-271.281	-15959.8	-23336.2	-7313.24	-10035	-20895.6	-20895.6	-10035	-23336.2	-20895.6	-20895.6	-23336.2	-15027.1
9006__2017__HUA3__read__2__count__676	-10426	-6786.63	-7550.87	-10426	-7314.24	-12468.9	-11769.3	-11304.1	-3231.03	-10426	-3012.69	-6786.63	-9315.47	-9489.36	-9762.62	-8279.45	-6820.54	-10788.1	-7550.87	-1515.29	-9762.62	-12888.4	-9762.62	-7550.87	-10404.9	-9355.5	-7314.24	-9315.47	-3532.22	-3593.19	-9024.97	-9762.62	-11154.6	-3576.31	-11250.7	-9762.62	-10228	-3425.33	-12723.2	-11442.4	-13059	-9315.47	-9315.47	-13059	-12723.2	-9315.47	-9315.47	-12723.2	-3231.03
9006__2017__HUA3__read__3__count__654	-7661.86	-2862.52	-6225.95	-7661.86	-6566.84	-8157.84	-8037.36	-7626.6	-14757.8	-7661.86	-15389.2	-2862.52	-19160.3	-20002.5	-124.362	-11349.9	-4067.56	-7882.22	-6225.95	-8038.55	-124.362	-10484.9	-124.362	-6225.95	-6483.4	-346.562	-6566.84	-19160.3	-15881	-16790.3	0	-124.362	-6469.23	-15122.2	-8265.58	-124.362	-574.754	-15491.8	-22369.7	-7722.68	-10160.5	-19160.3	-19160.3	-10160.5	-22369.7	-19160.3	-19160.3	-22369.7	-14757.8
9006__2017__HUA3__read__4__count__609	-10586.5	-12930.2	-11458.1	-10586.5	-11508.9	-11726.2	-11312.8	-10916.1	-159.83	-10586.5	-229.872	-12930.2	-12168.5	-12680	-15459.9	-8168.89	-13505.1	-9545.3	-11458.1	-4477.83	-15459.9	-12321.1	-15459.9	-11458.1	-9828.96	-14877.5	-11508.9	-12168.5	-124.522	-472.409	-15122.2	-15459.9	-11411.4	0	-11459.7	-15459.9	-15408.1	-124.562	-12077	-10994.7	-12186.1	-12168.5	-12168.5	-12186.1	-12077	-12168.5	-12168.5	-12077	-159.83
9006__2017__HUA3__read__5__count__193	0	-10177	-9261.07	0	-9040.61	-5457.94	-4775.02	-4749.85	-10425.6	0	-10850.5	-10177	-14531.5	-15156	-7834.08	-4732.97	-10587.9	-1579.85	-9261.07	-8426.03	-7834.08	-5704.68	-7834.08	-9261.07	-1439.57	-7219.17	-9040.61	-14531.5	-11097.6	-11802.1	-7661.86	-7834.08	-4812.34	-10586.5	-4913.37	-7834.08	-7644.33	-10969.1	-12344.3	-4786.24	-5542.04	-14531.5	-14531.5	-5542.04	-12344.3	-14531.5	-14531.5	-12344.3	-10425.6
8003__2016__HUA3__read__1__count__1915	-7834.08	-3151.98	-6419.6	-7834.08	-6879.41	-7574.57	-7573.16	-7217.09	-15027.1	-7834.08	-15827.2	-3151.98	-20895.6	-21925.2	0	-11673.7	-4699.8	-7602.93	-6419.6	-8443.75	0	-10515.8	0	-6419.6	-6216.79	-227.683	-6879.41	-20895.6	-16390.9	-17468.3	-124.362	0	-6081.29	-15459.9	-8377.06	0	-271.281	-15959.8	-23336.2	-7313.24	-10035	-20895.6	-20895.6	-10035	-23336.2	-20895.6	-20895.6	-23336.2	-15027.1
8003__2016__HUA3__read__2__count__372	-10586.5	-12930.2	-11458.1	-10586.5	-11508.9	-11726.2	-11312.8	-10916.1	-159.83	-10586.5	-229.872	-12930.2	-12168.5	-12680	-15459.9	-8168.89	-13505.1	-9545.3	-11458.1	-4477.83	-15459.9	-12321.1	-15459.9	-11458.1	-9828.96	-14877.5	-11508.9	-12168.5	-124.522	-472.409	-15122.2	-15459.9	-11411.4	0	-11459.7	-15459.9	-15408.1	-124.562	-12077	-10994.7	-12186.1	-12168.5	-12168.5	-12186.1	-12077	-12168.5	-12168.5	-12077	-159.83
8003__2016__HUA3__read__3__count__122	-7231.41	-2994.6	-6116.48	-7231.41	-6420.6	-7729.92	-7572.69	-7251.62	-14692.6	-7231.41	-15373.5	-2994.6	-19655.7	-20555.9	-77.6964	-10885.5	-4313.49	-7383.59	-6116.48	-7956.63	-77.6964	-10264	-77.6964	-6116.48	-6023.83	-272.313	-6420.6	-19655.7	-15942.5	-16901.2	-83.3355	-77.6964	-6136.96	-15127.2	-8120.08	-77.6964	-443.793	-15542.8	-22071.8	-7351.22	-9886.75	-19655.7	-19655.7	-9886.75	-22071.8	-19655.7	-19655.7	-22071.8	-14692.6
6168__2013__CAJ1__read__1__count__895	-5704.68	-13657.9	-10276.2	-5704.68	-10408.4	-2745.09	-2415.56	-1969.61	-12027	-5704.68	-12441.2	-13657.9	-19581.3	-20207.1	-10515.8	-3478.1	-15234.3	-4806.43	-10276.2	-9846.66	-10515.8	0	-10515.8	-10276.2	-4461.06	-8944.18	-10408.4	-19581.3	-12828.3	-13521.1	-10484.9	-10515.8	-1867.36	-12321.1	-228.076	-10515.8	-9375.42	-12687.9	-15950.1	-1976.5	-125.213	-19581.3	-19581.3	-125.213	-15950.1	-19581.3	-19581.3	-15950.1	-12027
8138__2016__CAJ3__read__1__count__1162	-5704.68	-13657.9	-10276.2	-5704.68	-10408.4	-2745.09	-2415.56	-1969.61	-12027	-5704.68	-12441.2	-13657.9	-19581.3	-20207.1	-10515.8	-3478.1	-15234.3	-4806.43	-10276.2	-9846.66	-10515.8	0	-10515.8	-10276.2	-4461.06	-8944.18	-10408.4	-19581.3	-12828.3	-13521.1	-10484.9	-10515.8	-1867.36	-12321.1	-228.076	-10515.8	-9375.42	-12687.9	-15950.1	-1976.5	-125.213	-19581.3	-19581.3	-125.213	-15950.1	-19581.3	-19581.3	-15950.1	-12027
8138__2016__CAJ3__read__2__count__704	-10969.1	-12872.1	-10873.9	-10969.1	-10840.1	-12749.9	-12252.2	-11755.9	-275.651	-10969.1	-166.958	-12872.1	-12192.7	-12513.1	-15959.8	-8199.84	-13166.1	-10412.9	-10873.9	-4765.34	-15959.8	-12687.9	-15959.8	-10873.9	-10603.9	-15277.7	-10840.1	-12192.7	-69.9345	-239.319	-15491.8	-15959.8	-12152.7	-124.562	-11749.4	-15959.8	-16000.1	0	-12042.5	-11838	-12716.6	-12192.7	-12192.7	-12716.6	-12042.5	-12192.7	-12192.7	-12042.5	-275.651
8138__2016__CAJ3__read__3__count__529	-7644.33	-3441.62	-5679.54	-7644.33	-6234.26	-6037.39	-6131.46	-5841.99	-14873.7	-7644.33	-15846.3	-3441.62	-21111.1	-22312.6	-271.281	-10670.4	-5572.02	-6731.02	-5679.54	-8456.9	-271.281	-9375.42	-271.281	-5679.54	-5417.27	-124.761	-6234.26	-21111.1	-16511.4	-17760.5	-574.754	-271.281	-4782.02	-15408.1	-7623.33	-271.281	0	-16000.1	-22411.7	-5931.14	-8757.33	-21111.1	-21111.1	-8757.33	-22411.7	-21111.1	-21111.1	-22411.7	-14873.7
8138__2016__CAJ3__read__4__count__263	-4732.97	-12363.4	-6805.23	-4732.97	-6399.81	-4609.05	-3741.75	-3655.15	-7507.19	-4732.97	-7673.59	-12363.4	-12160.9	-12551.8	-11673.7	0	-13754.8	-4416.88	-6805.23	-6239.15	-11673.7	-3478.1	-11673.7	-6805.23	-4426.01	-10014.8	-6399.81	-12160.9	-8445.56	-8891.04	-11349.9	-11673.7	-3871.93	-8168.89	-3644.25	-11673.7	-10670.4	-8199.84	-7689.67	-3686.41	-3535.51	-12160.9	-12160.9	-3535.51	-7689.67	-12160.9	-12160.9	-7689.67	-7507.19
8138__2016__CAJ3__read__5__count__158	-4536.94	-13196.6	-7012.58	-4536.94	-7046.54	-1569.03	-1141.41	-1244.87	-8184.04	-4536.94	-8976.74	-13196.6	-13821	-14880.9	-10092.9	-1345.93	-15667.5	-2221.38	-7012.58	-5927.48	-10092.9	-2772.32	-10092.9	-7012.58	-2351.69	-8620.6	-7046.54	-13821	-9951.52	-11021.9	-10252.3	-10092.9	-1614.22	-9027.47	-3074.8	-10092.9	-8606.49	-9590.25	-10167.8	-1272.87	-2248.24	-13821	-13821	-2248.24	-10167.8	-13821	-13821	-10167.8	-8184.04
8138__2016__CAJ3__read__6__count__146	-11628.4	-13282.1	-11435.3	-11628.4	-11282.6	-14243.8	-13627.1	-13031.3	-632.554	-11628.4	-275.239	-13282.1	-12356.6	-12448.2	-16991.7	-8600	-13181.4	-11691.9	-11435.3	-5279.34	-16991.7	-13335.3	-16991.7	-11435.3	-11839	-16252	-11282.6	-12356.6	-148.661	-69.9875	-16355.7	-16991.7	-13375.4	-427.133	-12323.2	-16991.7	-17203.9	-124.043	-12239.7	-13113.3	-13566.1	-12356.6	-12356.6	-13566.1	-12239.7	-12356.6	-12356.6	-12239.7	-632.554
7995__2015__CUS8__read__1__count__7311	-14531.5	-19980.5	-15984.2	-14531.5	-15125	-19100.7	-17778.8	-17974.6	-12042.9	-14531.5	-11971.5	-19980.5	0	-124.083	-20895.6	-12160.9	-20113.7	-14047.9	-15984.2	-8304.95	-20895.6	-19581.3	-20895.6	-15984.2	-14518.7	-20228.5	-15125	0	-12218.2	-12427.4	-19160.3	-20895.6	-18632.9	-12168.5	-18789	-20895.6	-21111.1	-12192.7	-5649.65	-18068.8	-19638.9	0	0	-19638.9	-5649.65	0	0	-5649.65	-12042.9
D248__2016__LR3__read__1__count__1821	-7834.08	-3151.98	-6419.6	-7834.08	-6879.41	-7574.57	-7573.16	-7217.09	-15027.1	-7834.08	-15827.2	-3151.98	-20895.6	-21925.2	0	-11673.7	-4699.8	-7602.93	-6419.6	-8443.75	0	-10515.8	0	-6419.6	-6216.79	-227.683	-6879.41	-20895.6	-16390.9	-17468.3	-124.362	0	-6081.29	-15459.9	-8377.06	0	-271.281	-15959.8	-23336.2	-7313.24	-10035	-20895.6	-20895.6	-10035	-23336.2	-20895.6	-20895.6	-23336.2	-15027.1
D248__2016__LR3__read__2__count__1605	-5542.04	-13801.4	-10127.1	-5542.04	-10363.1	-1850.02	-1624.19	-1285.48	-11823.2	-5542.04	-12440	-13801.4	-19638.9	-20482.6	-10035	-3535.51	-15789.9	-4024.42	-10127.1	-9515.42	-10035	-125.213	-10035	-10127.1	-3751.52	-8544.41	-10363.1	-19638.9	-12899.3	-13794.2	-10160.5	-10035	-1261.02	-12186.1	-416.583	-10035	-8757.33	-12716.6	-16036.9	-1288.74	0	-19638.9	-19638.9	0	-16036.9	-19638.9	-19638.9	-16036.9	-11823.2
D248__2016__LR3__read__3__count__207	-5208.11	-11946	-8408.45	-5208.11	-8842.19	-302.17	-274.41	-140.323	-11236.4	-5208.11	-12236.6	-11946	-18561.7	-19814	-7342.79	-3961.61	-14622.5	-2657.09	-8408.45	-7793.94	-7342.79	-1440.39	-7342.79	-8408.45	-2399.57	-6163.35	-8842.19	-18561.7	-12907.3	-14185	-7694.91	-7342.79	-133.048	-11793.4	-1559.09	-7342.79	-5966.23	-12588.5	-16288.5	-143.808	-852.574	-18561.7	-18561.7	-852.574	-16288.5	-18561.7	-18561.7	-16288.5	-11236.4
D248__2016__LR3__read__4__count__176	-4876.41	-11108.1	-7963.27	-4876.41	-8303.83	-665.412	-544.315	-324.586	-11206.6	-4876.41	-12036.5	-11108.1	-18176.5	-19243.1	-6646.61	-3599.34	-13453.5	-2886.83	-7963.27	-7555.94	-6646.61	-1165.12	-6646.61	-7963.27	-2521.1	-5549.69	-8303.83	-18176.5	-12646.3	-13754.3	-6859.76	-6646.61	-203.672	-11706.3	-1126.22	-6646.61	-5538.46	-12365.8	-16036.6	-331.543	-736.094	-18176.5	-18176.5	-736.094	-16036.6	-18176.5	-18176.5	-16036.6	-11206.6
D248__2016__LR3__read__5__count__113	-7231.41	-2994.6	-6116.48	-7231.41	-6420.6	-7729.92	-7572.69	-7251.62	-14692.6	-7231.41	-15373.5	-2994.6	-19655.7	-20555.9	-77.6964	-10885.5	-4313.49	-7383.59	-6116.48	-7956.63	-77.6964	-10264	-77.6964	-6116.48	-6023.83	-272.313	-6420.6	-19655.7	-15942.5	-16901.2	-83.3355	-77.6964	-6136.96	-15127.2	-8120.08	-77.6964	-443.793	-15542.8	-22071.8	-7351.22	-9886.75	-19655.7	-19655.7	-9886.75	-22071.8	-19655.7	-19655.7	-22071.8	-14692.6
8067__2016__LMA6__read__1__count__1490	0	-10177	-9261.07	0	-9040.61	-5457.94	-4775.02	-4749.85	-10425.6	0	-10850.5	-10177	-14531.5	-15156	-7834.08	-4732.97	-10587.9	-1579.85	-9261.07	-8426.03	-7834.08	-5704.68	-7834.08	-9261.07	-1439.57	-7219.17	-9040.61	-14531.5	-11097.6	-11802.1	-7661.86	-7834.08	-4812.34	-10586.5	-4913.37	-7834.08	-7644.33	-10969.1	-12344.3	-4786.24	-5542.04	-14531.5	-14531.5	-5542.04	-12344.3	-14531.5	-14531.5	-12344.3	-10425.6
8067__2016__LMA6__read__2__count__803	-9261.07	-6431.27	0	-9261.07	-78.0023	-8941.71	-8561.75	-8135.26	-10340.7	-9261.07	-10672.4	-6431.27	-15984.2	-16537	-6419.6	-6805.23	-8126	-8659.89	0	-6944.24	-6419.6	-10276.2	-6419.6	0	-7513.12	-5170.01	-78.0023	-15984.2	-11910	-12516.7	-6225.95	-6419.6	-7219.27	-11458.1	-8992.1	-6419.6	-5679.54	-10873.9	-15284.1	-8249.09	-10127.1	-15984.2	-15984.2	-10127.1	-15284.1	-15984.2	-15984.2	-15284.1	-10340.7
8290__2016__AYA7__read__1__count__8128	-12344.3	-21849.2	-15284.1	-12344.3	-14400.6	-16568.8	-15223.1	-15448.4	-11912.3	-12344.3	-11875.2	-21849.2	-5649.65	-5796.74	-23336.2	-7689.67	-22880	-11858	-15284.1	-11276	-23336.2	-15950.1	-23336.2	-15284.1	-12477.9	-21529.7	-14400.6	-5649.65	-12125.8	-12368.1	-22369.7	-23336.2	-16243.3	-12077	-16353.1	-23336.2	-22411.7	-12042.5	0	-15514.6	-16036.9	-5649.65	-5649.65	-16036.9	0	-5649.65	-5649.65	0	-11912.3
8290__2016__AYA7__read__2__count__1313	-14531.5	-19980.5	-15984.2	-14531.5	-15125	-19100.7	-17778.8	-17974.6	-12042.9	-14531.5	-11971.5	-19980.5	0	-124.083	-20895.6	-12160.9	-20113.7	-14047.9	-15984.2	-8304.95	-20895.6	-19581.3	-20895.6	-15984.2	-14518.7	-20228.5	-15125	0	-12218.2	-12427.4	-19160.3	-20895.6	-18632.9	-12168.5	-18789	-20895.6	-21111.1	-12192.7	-5649.65	-18068.8	-19638.9	0	0	-19638.9	-5649.65	0	0	-5649.65	-12042.9
8290__2016__AYA7__read__3__count__144	-12966.1	-22239.7	-15835.8	-12966.1	-14822.6	-18113.2	-16637.8	-16758.5	-12493	-12966.1	-12226.6	-22239.7	-5800.23	-5702.81	-24371.5	-8071.25	-22863.4	-13162.7	-15835.8	-11977.3	-24371.5	-16570.9	-24371.5	-15835.8	-13723	-22488.2	-14822.6	-5800.23	-12405.5	-12419.2	-23221.3	-24371.5	-17485	-12589.5	-16903.8	-24371.5	-23615.4	-12364.1	-123.963	-16824.7	-16875.5	-5800.23	-5800.23	-16875.5	-123.963	-5800.23	-5800.23	-123.963	-12493
3740__2013__CAJ1__read__1__count__1058	-1439.57	-10463	-7513.12	-1439.57	-7703.29	-2088.95	-1817.31	-1967.49	-9396.15	-1439.57	-10399.3	-10463	-14518.7	-15767	-6216.79	-4426.01	-12376.4	-109.286	-7513.12	-6817.11	-6216.79	-4461.06	-6216.79	-7513.12	0	-5615.97	-7703.29	-14518.7	-10927.9	-12208.3	-6483.4	-6216.79	-2086.95	-9828.96	-3982.34	-6216.79	-5417.27	-10603.9	-12477.9	-2007.51	-3751.52	-14518.7	-14518.7	-3751.52	-12477.9	-14518.7	-14518.7	-12477.9	-9396.15
3740__2013__CAJ1__read__2__count__106	-4588.54	-10817.1	-6333.69	-4588.54	-5889.49	-4869.62	-3963.43	-3829.09	-7428.29	-4588.54	-7509.61	-10817.1	-11511.8	-11814.6	-10403.3	-110.725	-11997.9	-4633.47	-6333.69	-5505.9	-10403.3	-3609.28	-10403.3	-6333.69	-4524.37	-8866.37	-5889.49	-11511.8	-8260.77	-8621.58	-9987.64	-10403.3	-3929.48	-8058.38	-3554.72	-10403.3	-9612.07	-8053.43	-7802.16	-3870.97	-3746.9	-11511.8	-11511.8	-3746.9	-7802.16	-11511.8	-11511.8	-7802.16	-7428.29
7081__2017__AYA11__read__1__count__5402	-14531.5	-19980.5	-15984.2	-14531.5	-15125	-19100.7	-17778.8	-17974.6	-12042.9	-14531.5	-11971.5	-19980.5	0	-124.083	-20895.6	-12160.9	-20113.7	-14047.9	-15984.2	-8304.95	-20895.6	-19581.3	-20895.6	-15984.2	-14518.7	-20228.5	-15125	0	-12218.2	-12427.4	-19160.3	-20895.6	-18632.9	-12168.5	-18789	-20895.6	-21111.1	-12192.7	-5649.65	-18068.8	-19638.9	0	0	-19638.9	-5649.65	0	0	-5649.65	-12042.9
7081__2017__AYA11__read__2__count__244	-4786.24	-11898.5	-8249.09	-4786.24	-8671.38	-124.455	-84.8515	-24.5791	-10406	-4786.24	-11449.2	-11898.5	-18068.8	-19381.4	-7313.24	-3686.41	-14637.9	-2143.05	-8249.09	-7195.79	-7313.24	-1976.5	-7313.24	-8249.09	-2007.51	-6188.97	-8671.38	-18068.8	-12155.1	-13475.7	-7722.68	-7313.24	-137.987	-10994.7	-2089.9	-7313.24	-5931.14	-11838	-15514.6	0	-1288.74	-18068.8	-18068.8	-1288.74	-15514.6	-18068.8	-18068.8	-15514.6	-10406
8036__2016__HUA4__read__1__count__2753	-7834.08	-3151.98	-6419.6	-7834.08	-6879.41	-7574.57	-7573.16	-7217.09	-15027.1	-7834.08	-15827.2	-3151.98	-20895.6	-21925.2	0	-11673.7	-4699.8	-7602.93	-6419.6	-8443.75	0	-10515.8	0	-6419.6	-6216.79	-227.683	-6879.41	-20895.6	-16390.9	-17468.3	-124.362	0	-6081.29	-15459.9	-8377.06	0	-271.281	-15959.8	-23336.2	-7313.24	-10035	-20895.6	-20895.6	-10035	-23336.2	-20895.6	-20895.6	-23336.2	-15027.1
8036__2016__HUA4__read__2__count__130	-7231.41	-2994.6	-6116.48	-7231.41	-6420.6	-7729.92	-7572.69	-7251.62	-14692.6	-7231.41	-15373.5	-2994.6	-19655.7	-20555.9	-77.6964	-10885.5	-4313.49	-7383.59	-6116.48	-7956.63	-77.6964	-10264	-77.6964	-6116.48	-6023.83	-272.313	-6420.6	-19655.7	-15942.5	-16901.2	-83.3355	-77.6964	-6136.96	-15127.2	-8120.08	-77.6964	-443.793	-15542.8	-22071.8	-7351.22	-9886.75	-19655.7	-19655.7	-9886.75	-22071.8	-19655.7	-19655.7	-22071.8	-14692.6
8036__2016__HUA4__read__3__count__108	-7613.12	-2691.12	-6091.4	-7613.12	-6430.49	-8180.18	-8057.99	-7573.92	-14757.4	-7613.12	-15338.3	-2691.12	-20253.2	-21048.3	-124.375	-11201.6	-3849.18	-8025.76	-6091.4	-8235.45	-124.375	-10220.8	-124.375	-6091.4	-6579.85	-278.555	-6430.49	-20253.2	-15840.7	-16699.5	-75.0027	-124.375	-6394.1	-15132.4	-8015.51	-124.375	-557.238	-15448	-22700.5	-7694.61	-9951.17	-20253.2	-20253.2	-9951.17	-22700.5	-20253.2	-20253.2	-22700.5	-14757.4
9219__2016__CUS8__read__1__count__702	-11298	-20838.8	-14247.2	-11298	-13493.5	-14668.9	-13453.2	-13750.5	-10910.2	-11298	-11070.1	-20838.8	-5282.59	-5641.83	-21710.5	-6989.83	-22177	-10261.5	-14247.2	-10121.5	-21710.5	-14844.1	-21710.5	-14247.2	-10907.8	-20015.9	-13493.5	-5282.59	-11392.3	-11830.9	-20895.4	-21710.5	-14580.2	-11143.1	-15250.2	-21710.5	-20685.1	-11267.2	-124.721	-13816.7	-14745.6	-5282.59	-5282.59	-14745.6	-124.721	-5282.59	-5282.59	-124.721	-10910.2
9279__2017__API1__read__1__count__4339	-14931.5	-19310.2	-16180.7	-14931.5	-15293.5	-20103.7	-18753.6	-18846.4	-11290.1	-14931.5	-11072.1	-19310.2	-124.282	-107.161	-21278.8	-12465.7	-19150.1	-14899.1	-16180.7	-8348.2	-21278.8	-20102	-21278.8	-16180.7	-15322.8	-20603.1	-15293.5	-124.282	-11191.2	-11254	-19459.4	-21278.8	-19448.8	-11298.4	-19187.1	-21278.8	-21627.7	-11218.1	-5898.87	-18940.6	-20294.8	-124.282	-124.282	-20294.8	-5898.87	-124.282	-124.282	-5898.87	-11290.1
9279__2017__API1__read__2__count__4133	-12344.3	-21849.2	-15284.1	-12344.3	-14400.6	-16568.8	-15223.1	-15448.4	-11912.3	-12344.3	-11875.2	-21849.2	-5649.65	-5796.74	-23336.2	-7689.67	-22880	-11858	-15284.1	-11276	-23336.2	-15950.1	-23336.2	-15284.1	-12477.9	-21529.7	-14400.6	-5649.65	-12125.8	-12368.1	-22369.7	-23336.2	-16243.3	-12077	-16353.1	-23336.2	-22411.7	-12042.5	0	-15514.6	-16036.9	-5649.65	-5649.65	-16036.9	0	-5649.65	-5649.65	0	-11912.3
9279__2017__API1__read__3__count__2136	-14531.5	-19980.5	-15984.2	-14531.5	-15125	-19100.7	-17778.8	-17974.6	-12042.9	-14531.5	-11971.5	-19980.5	0	-124.083	-20895.6	-12160.9	-20113.7	-14047.9	-15984.2	-8304.95	-20895.6	-19581.3	-20895.6	-15984.2	-14518.7	-20228.5	-15125	0	-12218.2	-12427.4	-19160.3	-20895.6	-18632.9	-12168.5	-18789	-20895.6	-21111.1	-12192.7	-5649.65	-18068.8	-19638.9	0	0	-19638.9	-5649.65	0	0	-5649.65	-12042.9
9279__2017__API1__read__4__count__803	-5457.94	-12739.4	-8941.71	-5457.94	-9481.67	0	-78.1353	-124.415	-11068.6	-5457.94	-12331	-12739.4	-19100.7	-20647.8	-7574.57	-4609.05	-15862.5	-2172.19	-8941.71	-7756.01	-7574.57	-2745.09	-7574.57	-8941.71	-2088.95	-6530.28	-9481.67	-19100.7	-13109.3	-14648.4	-8157.84	-7574.57	-298.869	-11726.2	-2914.97	-7574.57	-6037.39	-12749.9	-16568.8	-124.455	-1850.02	-19100.7	-19100.7	-1850.02	-16568.8	-19100.7	-19100.7	-16568.8	-11068.6
9279__2017__API1__read__5__count__448	-4786.24	-11898.5	-8249.09	-4786.24	-8671.38	-124.455	-84.8515	-24.5791	-10406	-4786.24	-11449.2	-11898.5	-18068.8	-19381.4	-7313.24	-3686.41	-14637.9	-2143.05	-8249.09	-7195.79	-7313.24	-1976.5	-7313.24	-8249.09	-2007.51	-6188.97	-8671.38	-18068.8	-12155.1	-13475.7	-7722.68	-7313.24	-137.987	-10994.7	-2089.9	-7313.24	-5931.14	-11838	-15514.6	0	-1288.74	-18068.8	-18068.8	-1288.74	-15514.6	-18068.8	-18068.8	-15514.6	-10406
D2__2009__AM3__read__1__count__2437	-7834.08	-3151.98	-6419.6	-7834.08	-6879.41	-7574.57	-7573.16	-7217.09	-15027.1	-7834.08	-15827.2	-3151.98	-20895.6	-21925.2	0	-11673.7	-4699.8	-7602.93	-6419.6	-8443.75	0	-10515.8	0	-6419.6	-6216.79	-227.683	-6879.41	-20895.6	-16390.9	-17468.3	-124.362	0	-6081.29	-15459.9	-8377.06	0	-271.281	-15959.8	-23336.2	-7313.24	-10035	-20895.6	-20895.6	-10035	-23336.2	-20895.6	-20895.6	-23336.2	-15027.1
D2__2009__AM3__read__2__count__501	-5542.04	-13801.4	-10127.1	-5542.04	-10363.1	-1850.02	-1624.19	-1285.48	-11823.2	-5542.04	-12440	-13801.4	-19638.9	-20482.6	-10035	-3535.51	-15789.9	-4024.42	-10127.1	-9515.42	-10035	-125.213	-10035	-10127.1	-3751.52	-8544.41	-10363.1	-19638.9	-12899.3	-13794.2	-10160.5	-10035	-1261.02	-12186.1	-416.583	-10035	-8757.33	-12716.6	-16036.9	-1288.74	0	-19638.9	-19638.9	0	-16036.9	-19638.9	-19638.9	-16036.9	-11823.2
D2__2009__AM3__read__3__count__101	-7231.41	-2994.6	-6116.48	-7231.41	-6420.6	-7729.92	-7572.69	-7251.62	-14692.6	-7231.41	-15373.5	-2994.6	-19655.7	-20555.9	-77.6964	-10885.5	-4313.49	-7383.59	-6116.48	-7956.63	-77.6964	-10264	-77.6964	-6116.48	-6023.83	-272.313	-6420.6	-19655.7	-15942.5	-16901.2	-83.3355	-77.6964	-6136.96	-15127.2	-8120.08	-77.6964	-443.793	-15542.8	-22071.8	-7351.22	-9886.75	-19655.7	-19655.7	-9886.75	-22071.8	-19655.7	-19655.7	-22071.8	-14692.6
8291__2016__AYA7__read__1__count__4807	-14531.5	-19980.5	-15984.2	-14531.5	-15125	-19100.7	-17778.8	-17974.6	-12042.9	-14531.5	-11971.5	-19980.5	0	-124.083	-20895.6	-12160.9	-20113.7	-14047.9	-15984.2	-8304.95	-20895.6	-19581.3	-20895.6	-15984.2	-14518.7	-20228.5	-15125	0	-12218.2	-12427.4	-19160.3	-20895.6	-18632.9	-12168.5	-18789	-20895.6	-21111.1	-12192.7	-5649.65	-18068.8	-19638.9	0	0	-19638.9	-5649.65	0	0	-5649.65	-12042.9
8291__2016__AYA7__read__2__count__3527	-12344.3	-21849.2	-15284.1	-12344.3	-14400.6	-16568.8	-15223.1	-15448.4	-11912.3	-12344.3	-11875.2	-21849.2	-5649.65	-5796.74	-23336.2	-7689.67	-22880	-11858	-15284.1	-11276	-23336.2	-15950.1	-23336.2	-15284.1	-12477.9	-21529.7	-14400.6	-5649.65	-12125.8	-12368.1	-22369.7	-23336.2	-16243.3	-12077	-16353.1	-23336.2	-22411.7	-12042.5	0	-15514.6	-16036.9	-5649.65	-5649.65	-16036.9	0	-5649.65	-5649.65	0	-11912.3
8291__2016__AYA7__read__3__count__548	-4546.6	-13100.5	-9315.93	-4546.6	-9634.99	-802.743	-659.825	-482.139	-10379.6	-4546.6	-11210.8	-13100.5	-18637.8	-19721.5	-9012.22	-3176.09	-15440.2	-2502.15	-9315.93	-8350.39	-9012.22	-753.173	-9012.22	-9315.93	-2364.97	-7687.88	-9634.99	-18637.8	-11724.3	-12833.3	-9317.99	-9012.22	-588.441	-10796.7	-1028.02	-9012.22	-7659.83	-11501.5	-14869.1	-485.518	-336.676	-18637.8	-18637.8	-336.676	-14869.1	-18637.8	-18637.8	-14869.1	-10379.6
8141__2016__CAJ3__read__1__count__389	-4536.94	-13196.6	-7012.58	-4536.94	-7046.54	-1569.03	-1141.41	-1244.87	-8184.04	-4536.94	-8976.74	-13196.6	-13821	-14880.9	-10092.9	-1345.93	-15667.5	-2221.38	-7012.58	-5927.48	-10092.9	-2772.32	-10092.9	-7012.58	-2351.69	-8620.6	-7046.54	-13821	-9951.52	-11021.9	-10252.3	-10092.9	-1614.22	-9027.47	-3074.8	-10092.9	-8606.49	-9590.25	-10167.8	-1272.87	-2248.24	-13821	-13821	-2248.24	-10167.8	-13821	-13821	-10167.8	-8184.04
8141__2016__CAJ3__read__2__count__252	-4732.97	-12363.4	-6805.23	-4732.97	-6399.81	-4609.05	-3741.75	-3655.15	-7507.19	-4732.97	-7673.59	-12363.4	-12160.9	-12551.8	-11673.7	0	-13754.8	-4416.88	-6805.23	-6239.15	-11673.7	-3478.1	-11673.7	-6805.23	-4426.01	-10014.8	-6399.81	-12160.9	-8445.56	-8891.04	-11349.9	-11673.7	-3871.93	-8168.89	-3644.25	-11673.7	-10670.4	-8199.84	-7689.67	-3686.41	-3535.51	-12160.9	-12160.9	-3535.51	-7689.67	-12160.9	-12160.9	-7689.67	-7507.19
8141__2016__CAJ3__read__3__count__167	-5704.68	-13657.9	-10276.2	-5704.68	-10408.4	-2745.09	-2415.56	-1969.61	-12027	-5704.68	-12441.2	-13657.9	-19581.3	-20207.1	-10515.8	-3478.1	-15234.3	-4806.43	-10276.2	-9846.66	-10515.8	0	-10515.8	-10276.2	-4461.06	-8944.18	-10408.4	-19581.3	-12828.3	-13521.1	-10484.9	-10515.8	-1867.36	-12321.1	-228.076	-10515.8	-9375.42	-12687.9	-15950.1	-1976.5	-125.213	-19581.3	-19581.3	-125.213	-15950.1	-19581.3	-19581.3	-15950.1	-12027
8141__2016__CAJ3__read__4__count__143	-7644.33	-3441.62	-5679.54	-7644.33	-6234.26	-6037.39	-6131.46	-5841.99	-14873.7	-7644.33	-15846.3	-3441.62	-21111.1	-22312.6	-271.281	-10670.4	-5572.02	-6731.02	-5679.54	-8456.9	-271.281	-9375.42	-271.281	-5679.54	-5417.27	-124.761	-6234.26	-21111.1	-16511.4	-17760.5	-574.754	-271.281	-4782.02	-15408.1	-7623.33	-271.281	0	-16000.1	-22411.7	-5931.14	-8757.33	-21111.1	-21111.1	-8757.33	-22411.7	-21111.1	-21111.1	-22411.7	-14873.7
8289__2016__AYA7__read__1__count__2038	-12344.3	-21849.2	-15284.1	-12344.3	-14400.6	-16568.8	-15223.1	-15448.4	-11912.3	-12344.3	-11875.2	-21849.2	-5649.65	-5796.74	-23336.2	-7689.67	-22880	-11858	-15284.1	-11276	-23336.2	-15950.1	-23336.2	-15284.1	-12477.9	-21529.7	-14400.6	-5649.65	-12125.8	-12368.1	-22369.7	-23336.2	-16243.3	-12077	-16353.1	-23336.2	-22411.7	-12042.5	0	-15514.6	-16036.9	-5649.65	-5649.65	-16036.9	0	-5649.65	-5649.65	0	-11912.3
8289__2016__AYA7__read__2__count__1036	-4546.6	-13100.5	-9315.93	-4546.6	-9634.99	-802.743	-659.825	-482.139	-10379.6	-4546.6	-11210.8	-13100.5	-18637.8	-19721.5	-9012.22	-3176.09	-15440.2	-2502.15	-9315.93	-8350.39	-9012.22	-753.173	-9012.22	-9315.93	-2364.97	-7687.88	-9634.99	-18637.8	-11724.3	-12833.3	-9317.99	-9012.22	-588.441	-10796.7	-1028.02	-9012.22	-7659.83	-11501.5	-14869.1	-485.518	-336.676	-18637.8	-18637.8	-336.676	-14869.1	-18637.8	-18637.8	-14869.1	-10379.6
8289__2016__AYA7__read__3__count__772	-14531.5	-19980.5	-15984.2	-14531.5	-15125	-19100.7	-17778.8	-17974.6	-12042.9	-14531.5	-11971.5	-19980.5	0	-124.083	-20895.6	-12160.9	-20113.7	-14047.9	-15984.2	-8304.95	-20895.6	-19581.3	-20895.6	-15984.2	-14518.7	-20228.5	-15125	0	-12218.2	-12427.4	-19160.3	-20895.6	-18632.9	-12168.5	-18789	-20895.6	-21111.1	-12192.7	-5649.65	-18068.8	-19638.9	0	0	-19638.9	-5649.65	0	0	-5649.65	-12042.9
[truncated: 235 more columns]

## Sheet: Sheet1
This file has the distance matrix used to create the heatmap shown in S2 Figure. The heatmap was created using R package ap cluster, and can be re-created using this data.
