# Supplementary material for: Longitudinal deep sequencing informs vector selection and future deployment strategies for transmissible vaccines
Source: PLoS Biol. 2022 Apr 19;20(4):e3001580. doi: 10.1371/journal.pbio.3001580 (PMC9017877; doi:10.1371/journal.pbio.3001580)
Supplement: S7 Data — HCMV, human cytomegalovirus. (TRE) [file pbio.3001580.s016.tre]

#NEXUS

Begin taxa;
	Dimensions ntax=25;
		Taxlabels
			AF480884.1_Panine_HV2_3.8mya 
			FJ527563.1_gB2 
			FJ616285.1_gB1 
			GU937742.2_gB3 
			KJ361951.1 
			KR992837.1 
			KR992910.1 
			KR992921.1 
			KR992927.1 
			KT726950.2 
			KT726951.2 
			KT726955.2 
			KT987990.1_gB1 
			KT987991.1_gB1 
			KT987992.1_gB2 
			KT987993.1_gB2 
			KT987994.1_gB3 
			KT987995.1_gB4 
			M60926.2_gB4 
			MK157427.1 
			MK157428.1 
			MK157451.1 
			MN274568.2 
			MN437483.1_Macacine_BHV3_32mya 
			U88700.1
			;
End;
Begin trees;
	Translate
		   1 AF480884.1_Panine_HV2_3.8mya,
		   2 FJ527563.1_gB2,
		   3 FJ616285.1_gB1,
		   4 GU937742.2_gB3,
		   5 KJ361951.1,
		   6 KR992837.1,
		   7 KR992910.1,
		   8 KR992921.1,
		   9 KR992927.1,
		  10 KT726950.2,
		  11 KT726951.2,
		  12 KT726955.2,
		  13 KT987990.1_gB1,
		  14 KT987991.1_gB1,
		  15 KT987992.1_gB2,
		  16 KT987993.1_gB2,
		  17 KT987994.1_gB3,
		  18 KT987995.1_gB4,
		  19 M60926.2_gB4,
		  20 MK157427.1,
		  21 MK157428.1,
		  22 MK157451.1,
		  23 MN274568.2,
		  24 MN437483.1_Macacine_BHV3_32mya,
		  25 U88700.1
;
tree TREE1 = ((1[&height=6.616194094088812E-16,height_95%_HPD={0.0,1.7763568394002505E-15},height_median=8.881784197001252E-16,height_range={0.0,2.6645352591003757E-15},length=3.7261915233323233,length_95%_HPD={3.1070134226890485,4.303990246703937},length_median=3.7289471395065874,length_range={2.664983203049294,4.740691658554498}]:3.7261915233323237,((((2[&height=6.616687471724464E-16,height_95%_HPD={0.0,1.7763568394002505E-15},height_median=8.881784197001252E-16,height_range={0.0,3.552713678800501E-15},length=0.10316689499667545,length_95%_HPD={0.03925645047151516,0.17811328731184606},length_median=0.09775260457564361,length_range={0.020024561575507693,0.31878889419034806}]:0.10316699997818672,(15[&height=6.554028511996702E-16,height_95%_HPD={0.0,1.7763568394002505E-15},height_median=8.881784197001252E-16,height_range={0.0,3.552713678800501E-15},length=0.04693430168539823,length_95%_HPD={0.010506971711556012,0.09000077922704897},length_median=0.04305333459180005,length_range={0.005381933735547406,0.20983834756433595}]:0.04693440666690948,16[&height=6.554028511996702E-16,height_95%_HPD={0.0,1.7763568394002505E-15},height_median=8.881784197001252E-16,height_range={0.0,3.552713678800501E-15},length=0.04693440666690948,length_95%_HPD={0.010506971711556012,0.09000077922704897},length_median=0.04305333459180005,length_range={0.005381933735547406,0.20983834756433595}]:0.04693440666690948)[&CAheight_95%_HPD={0.0,0.08667799712170599},CAheight_mean=0.04224143529735607,CAheight_median=0.04037552082603568,CAheight_range={0.0,0.20983834756433595},height=0.04692599807910293,height_95%_HPD={0.010506971711557789,0.08996901379039723},height_median=0.04305235202758917,height_range={0.005381933735548294,0.20983834756433595},length=0.05623884137720049,length_95%_HPD={0.00982435607149057,0.11530763544915423},length_median=0.05160050303145991,length_range={0.0023510376249915588,0.24120891049589765},posterior=0.9998889012331963]:0.05623259331127726)[&CAheight_95%_HPD={0.0,0.16853153076668814},CAheight_mean=0.09285133154721174,CAheight_median=0.093140516236498,CAheight_range={0.0,0.31878889419034895},height=0.10316699997818739,height_95%_HPD={0.039256450471516935,0.17811328731184606},height_median=0.0977526045756445,height_range={0.020024561575508137,0.31878889419034895},length=0.4292203304496859,length_95%_HPD={0.22615845401675738,0.6654611457190569},length_median=0.4125162636807649,length_range={0.15876947938856567,1.0692954135977155},posterior=1.0]:0.42925808369696244,(((3[&height=6.462260271765493E-16,height_95%_HPD={0.0,1.7763568394002505E-15},height_median=8.881784197001252E-16,height_range={0.0,3.552713678800501E-15},length=0.019401433879082566,length_95%_HPD={4.412023122597475E-4,0.045423773086785246},length_median=0.016512214522799162,length_range={1.771315992513678E-4,0.1338189678996251}]:0.023548553570617515,(8[&height=6.486929153548076E-16,height_95%_HPD={0.0,1.7763568394002505E-15},height_median=8.881784197001252E-16,height_range={0.0,3.552713678800501E-15},length=0.013626764758803553,length_95%_HPD={9.36518793981378E-6,0.035918960967951996},length_median=0.010769442105694527,length_range={2.813877680196697E-6,0.12204326800438992}]:0.015740825637733904,10[&height=6.459793383587234E-16,height_95%_HPD={0.0,1.7763568394002505E-15},height_median=8.881784197001252E-16,height_range={0.0,3.552713678800501E-15},length=0.013710988646971546,length_95%_HPD={9.36518793981378E-6,0.036914477503754206},length_median=0.010735741452325698,length_range={2.813877680196697E-6,0.12204326800438992}]:0.015740825637733907)[&CAheight_95%_HPD={0.0,0.039596783874912056},CAheight_mean=0.014166900466478222,CAheight_median=0.011068479011211885,CAheight_range={0.0,0.12204326800439258},height=0.009783547780064463,height_95%_HPD={2.813877680196697E-6,0.02744865186558343},height_median=0.0072356840505969355,height_range={2.813877680196697E-6,0.12204326800439258},length=0.01446599225176984,length_95%_HPD={8.33252742005186E-6,0.03847317979065856},length_median=0.011246342748418847,length_range={8.33252742005186E-6,0.09841116049785548},posterior=0.5397178091323186]:0.007807727932883608)[&CAheight_95%_HPD={0.0,0.04875945625061284},CAheight_mean=0.02119393367554585,CAheight_median=0.01905946294772587,CAheight_range={0.0,0.13381896789962777},height=0.02352760376660867,height_95%_HPD={0.0021789295388217056,0.05039322786138012},height_median=0.0208994800749025,height_range={5.953834520857626E-4,0.13381896789962777},length=0.05843932541921406,length_95%_HPD={0.008951725120028176,0.11462235925825404},length_median=0.05306383019760075,length_range={0.003511966367109487,0.24061186020677283},posterior=0.9997778024663926]:0.058789478115934754,7[&height=6.503210615524581E-16,height_95%_HPD={0.0,1.7763568394002505E-15},height_median=8.881784197001252E-16,height_range={0.0,3.552713678800501E-15},length=0.08220535941249185,length_95%_HPD={0.024705833475770156,0.1471898895271373},length_median=0.07703575386238981,length_range={0.010019644492383684,0.2904133906602291}]:0.08233803168655227)[&CAheight_95%_HPD={0.0,0.1413478770707881},CAheight_mean=0.07410505181588468,CAheight_median=0.07293608612086278,CAheight_range={0.0,0.29771715047209835},height=0.08105643153003489,height_95%_HPD={0.026561683387739343,0.14378904243870183},height_median=0.07652685489712274,height_range={0.010019644492384572,0.25712331902068275},length=0.05911939504551989,length_95%_HPD={0.008920135416850883,0.12509552948348812},length_median=0.05333102686542768,length_range={7.955559668015866E-4,0.3108840829573527},posterior=0.9852238640151094]:0.07113297453479069,(((((6[&height=6.551068246182793E-16,height_95%_HPD={0.0,1.7763568394002505E-15},height_median=8.881784197001252E-16,height_range={0.0,3.552713678800501E-15},length=0.023715200504270968,length_95%_HPD={1.1475676832795045E-5,0.06737708291306888},length_median=0.017177951930367197,length_range={1.1475676832795045E-5,0.16942638902026363}]:0.03957477329535641,12[&height=6.564882819981039E-16,height_95%_HPD={0.0,1.7763568394002505E-15},height_median=8.881784197001252E-16,height_range={0.0,3.552713678800501E-15},length=0.023518509349118023,length_95%_HPD={1.7430561438658287E-7,0.06879919394280698},length_median=0.01673215004326778,length_range={1.7430561438658287E-7,0.17533450336497225}]:0.0395747732953564)[&CAheight_95%_HPD={0.0,0.09976224016991697},CAheight_mean=0.035617691673983494,CAheight_median=0.02728939257124363,CAheight_range={0.0,0.23210049093650031},height=0.013592446957566385,height_95%_HPD={1.1475676834571402E-5,0.039434429267728},height_median=0.009571367530520902,height_range={1.1475676834571402E-5,0.13856867197757516},length=0.025593414256424526,length_95%_HPD={1.7435189185732725E-6,0.07168610066523406},length_median=0.019551125581866113,length_range={1.7435189185732725E-6,0.1939777712003874},posterior=0.2760804355071659]:0.011321290990654771,23[&height=6.560935798895826E-16,height_95%_HPD={0.0,1.7763568394002505E-15},height_median=8.881784197001252E-16,height_range={0.0,3.552713678800501E-15},length=0.02339965189733291,length_95%_HPD={1.7430561438658287E-7,0.06871670304339528},length_median=0.01683090036761925,length_range={1.7430561438658287E-7,0.2495335241818557}]:0.05089606428601117)[&CAheight_95%_HPD={0.0,0.11003394987846615},CAheight_mean=0.04580696676716253,CAheight_median=0.04032381599774304,CAheight_range={0.0,0.34556739585980356},height=0.025643972310819788,height_95%_HPD={0.0013981628592718565,0.06009154805492578},height_median=0.022390108021382193,height_range={3.7820631557705653E-4,0.1272971770703233},length=0.032398065951728304,length_95%_HPD={6.34487556991914E-5,0.08267550456717476},length_median=0.026549851874685615,length_range={7.694241880962238E-6,0.17757299099430934},posterior=0.32551938673480724]:0.014870783721636652,11[&height=6.553535134361051E-16,height_95%_HPD={0.0,1.7763568394002505E-15},height_median=8.881784197001252E-16,height_range={0.0,3.552713678800501E-15},length=0.04257215832414223,length_95%_HPD={8.146793237209238E-4,0.10065599195212727},length_median=0.035804372965715814,length_range={2.7829056694717025E-4,0.22990551774575785}]:0.06576684800764783)[&CAheight_95%_HPD={0.0,0.12479704293903549},CAheight_mean=0.05919082080960344,CAheight_median=0.05642256584914218,CAheight_range={0.0,0.34556739585980356},height=0.04453806339688959,height_95%_HPD={0.008993224359872265,0.087205137232373},height_median=0.04132716512643109,height_range={0.0018913536109348428,0.15227948406118585},length=0.03671506190046824,length_95%_HPD={5.0280651917589125E-6,0.08689048378541475},length_median=0.03174746028384168,length_range={5.0280651917589125E-6,0.16266715255883124},posterior=0.41395400511054325]:0.020637991053856525,(20[&height=6.554028511996702E-16,height_95%_HPD={0.0,1.7763568394002505E-15},height_median=8.881784197001252E-16,height_range={0.0,3.552713678800501E-15},length=0.011632316828624248,length_95%_HPD={1.9615469604161717E-7,0.03526628230554962},length_median=0.007886790734217719,length_range={1.9615469604161717E-7,0.10087216689401934}]:0.011637951347963926,21[&height=6.554028511996702E-16,height_95%_HPD={0.0,1.7763568394002505E-15},height_median=8.881784197001252E-16,height_range={0.0,3.552713678800501E-15},length=0.011637758568211545,length_95%_HPD={1.9615469604161717E-7,0.03526628230554962},length_median=0.007886790734217719,length_range={1.9615469604161717E-7,0.10219230244432564}]:0.011637951347963926)[&CAheight_95%_HPD={0.0,0.03397431460916511},CAheight_mean=0.010474272581044816,CAheight_median=0.0066160642243544565,CAheight_range={0.0,0.10219230244432609},height=0.01161783907656304,height_95%_HPD={1.961546969297956E-7,0.03510660992837966},height_median=0.007883274171243349,height_range={1.961546969297956E-7,0.10087216689402023},length=0.05785733767030294,length_95%_HPD={0.007145826473774264,0.11990297091605928},length_median=0.05243267865443091,length_range={9.077453916139788E-4,0.28217863516592745},posterior=0.999666703699589]:0.07476688771354043)[&CAheight_95%_HPD={0.0,0.1460199771460866},CAheight_mean=0.07776521911734892,CAheight_median=0.07778447602283833,CAheight_range={0.0,0.34556739585980356},height=0.06990983833488316,height_95%_HPD={0.023646931444081698,0.12028135414974628},height_median=0.06690883768120015,height_range={0.010549449778205933,0.19638276979267522},length=0.036134887291604155,length_95%_HPD={8.671618996203279E-7,0.09207741643194023},length_median=0.03021691364410639,length_range={8.671618996203279E-7,0.20782967499898408},posterior=0.48183535162759694]:0.028055528290871018,(13[&height=6.639876220600092E-16,height_95%_HPD={0.0,1.7763568394002505E-15},height_median=8.881784197001252E-16,height_range={0.0,5.329070518200751E-15},length=0.05786712350393553,length_95%_HPD={0.008228190562631799,0.13069872965230633},length_median=0.04928196150582487,length_range={0.0022284622392305664,0.2941938064587264}]:0.05990196772903105,14[&height=6.63050204552271E-16,height_95%_HPD={0.0,1.7763568394002505E-15},height_median=8.881784197001252E-16,height_range={0.0,5.329070518200751E-15},length=0.059143360135707125,length_95%_HPD={0.008549839953007066,0.13444401916172577},length_median=0.050189926658243955,length_range={0.0022284622392305664,0.3057568369269985}]:0.05990196772903105)[&CAheight_95%_HPD={0.0,0.13279028687365813},CAheight_mean=0.05391236991590986,CAheight_median=0.04608086250462762,CAheight_range={0.0,0.3057568369269994},height=0.05382483395979057,height_95%_HPD={0.00830862497598428,0.1157000416545122},height_median=0.04707022819601914,height_range={0.0022284622392314546,0.2649739693016029},length=0.04650368198473337,length_95%_HPD={4.530297211600143E-4,0.1107855381064855},length_median=0.03943331640180858,length_range={2.6569253911201685E-5,0.28086798683288405},posterior=0.9157871347628042]:0.05455839962334431)[&CAheight_95%_HPD={0.0,0.1859534024355458},CAheight_mean=0.10301547510636302,CAheight_median=0.10317047470945351,CAheight_range={0.0,0.34556739585980356},height=0.0979077850343607,height_95%_HPD={0.042594058609385144,0.15797869010420307},height_median=0.09403942473778049,height_range={0.024937065175033357,0.288250546259611},length=0.0594075015043697,length_95%_HPD={9.191573819844479E-5,0.12809200525725295},length_median=0.05388588964439833,length_range={9.191573819844479E-5,0.3555166113741244},posterior=0.6485946005999333]:0.03901063886896758)[&CAheight_95%_HPD={0.0,0.22627363564163971},CAheight_mean=0.1381254401558158,CAheight_median=0.1428389691240164,CAheight_range={0.0,0.5148878820945919},height=0.1534710062213436,height_95%_HPD={0.07820907737491556,0.2352354507770169},height_median=0.14872240556878236,height_range={0.0448975136399028,0.5148878820945919},length=0.34940072210083295,length_95%_HPD={0.18039181863258946,0.5228196983331532},length_median=0.34250424369507915,length_range={0.07705933448334257,0.7837609617676469},posterior=1.0]:0.37895407745380627)[&CAheight_95%_HPD={0.0,0.7648482941767387},CAheight_mean=0.4791878990260998,CAheight_median=0.49768259062263764,CAheight_range={0.0,1.3049496803233813},height=0.4970554589636288,height_95%_HPD={0.3117298050681736,0.697893458888327},height_median=0.48960118276922726,height_range={0.2157714577392973,0.9405455556636824},length=0.18504723430084857,length_95%_HPD={0.04036314729102841,0.34456583335886126},length_median=0.17646075184235932,length_range={0.002971846809804557,0.7260032114049926},posterior=0.8143539606710366]:0.15069394816411996,((18[&height=6.533306651299333E-16,height_95%_HPD={0.0,1.7763568394002505E-15},height_median=8.881784197001252E-16,height_range={0.0,3.552713678800501E-15},length=0.17111107404227033,length_95%_HPD={0.07763901388819416,0.2802241150903182},length_median=0.1631753342519593,length_range={0.05047403970610631,0.5611942253260773}]:0.1711169875710265,19[&height=6.526399364400209E-16,height_95%_HPD={0.0,1.7763568394002505E-15},height_median=8.881784197001252E-16,height_range={0.0,3.552713678800501E-15},length=0.1643958609935829,length_95%_HPD={0.07714022768567474,0.25771256673114706},length_median=0.15954029143866055,length_range={0.03523302033588038,0.3836482475563665}]:0.1711169875710265)[&CAheight_95%_HPD={0.0,0.2680690662179286},CAheight_mean=0.15400699981270027,CAheight_median=0.15645547610238708,CAheight_range={0.0,0.5611942253260773},height=0.16501755792067516,height_95%_HPD={0.07891599850524811,0.25811263010458063},height_median=0.15996637039486927,height_range={0.05047403970610631,0.3836482475563674},length=0.0860972686247442,length_95%_HPD={0.018077620276830686,0.16732109954471053},length_median=0.08000172663739002,length_range={0.006083505414047341,0.34717519308082867},posterior=0.9452283079657816]:0.08138157554264291,25[&height=6.595472233391442E-16,height_95%_HPD={0.0,1.7763568394002505E-15},height_median=8.881784197001252E-16,height_range={0.0,3.552713678800501E-15},length=0.24577152300746932,length_95%_HPD={0.12044188371516196,0.38094810172554006},length_median=0.24050075988970843,length_range={0.03523302033588038,0.5393244469072265}]:0.2524985631136694)[&CAheight_95%_HPD={0.0,0.3651883192458172},CAheight_mean=0.2272512315354609,CAheight_median=0.237262720062561,CAheight_range={0.0,0.5611942253260773},height=0.2524985631136701,height_95%_HPD={0.1351972676034494,0.3811304809518514},height_median=0.24601518051585103,height_range={0.09577913696813756,0.5611942253260773},length=0.40102936012534285,length_95%_HPD={0.19824952816374708,0.6115960886970147},length_median=0.39192611393004917,length_range={0.10140354174349131,1.1905570125935139},posterior=1.0]:0.4306204687255997)[&CAheight_95%_HPD={0.0,0.8984468791739868},CAheight_mean=0.6148139591626105,CAheight_median=0.657556092087551,CAheight_range={0.0,1.6302285862071546},height=0.6831190318392698,height_95%_HPD={0.4425623790759725,0.9268850862621907},height_median=0.6745014269168097,height_range={0.3418544226714393,1.6302285862071546},length=1.003507854040156,length_95%_HPD={0.6299622915539249,1.4361211756828909},length_median=0.9902160484702209,length_range={0.3704462270811675,2.0127092397742556},posterior=1.0]:1.003507854040138,((((4[&height=6.5860980583140605E-16,height_95%_HPD={0.0,1.7763568394002505E-15},height_median=8.881784197001252E-16,height_range={0.0,3.552713678800501E-15},length=0.05126009064622525,length_95%_HPD={0.013490686392304774,0.09587786301470747},length_median=0.047688543175973486,length_range={0.002494479765834612,0.21623038995750932}]:0.05253701352085106,17[&height=6.57425699505842E-16,height_95%_HPD={0.0,1.7763568394002505E-15},height_median=8.881784197001252E-16,height_range={0.0,3.552713678800501E-15},length=0.052086212018362076,length_95%_HPD={0.013164238851269161,0.09825662543762537},length_median=0.04816932925209638,length_range={0.002494479765834612,0.21623038995750932}]:0.05253701352085106)[&CAheight_95%_HPD={0.0,0.09558072962065545},CAheight_mean=0.047283837486369995,CAheight_median=0.04546412341713335,CAheight_range={0.0,0.2162303899575102},height=0.05002394767804611,height_95%_HPD={0.012913661947348665,0.09263654550106537},height_median=0.046829437067493096,height_range={0.002494479765834612,0.2162303899575102},length=0.03135023463353589,length_95%_HPD={7.054533951995623E-4,0.07274929586485168},length_median=0.027099336716490452,length_range={3.0873349817106543E-5,0.15982804793279382},posterior=0.9277858015776025]:0.0305494868111124,5[&height=6.585111303042757E-16,height_95%_HPD={0.0,1.7763568394002505E-15},height_median=8.881784197001252E-16,height_range={0.0,3.552713678800501E-15},length=0.07941771819400202,length_95%_HPD={0.029314131440543623,0.13562468642653958},length_median=0.07580794566707194,length_range={0.013937767902619136,0.27614947583647265}]:0.08308650033196346)[&CAheight_95%_HPD={0.0,0.13535877768670534},CAheight_mean=0.07477868108069283,CAheight_median=0.07532713826068971,CAheight_range={0.0,0.27614947583647265},height=0.0788013029689033,height_95%_HPD={0.029790125398067246,0.13051118325768307},height_median=0.07562254899498466,height_range={0.015251497831668459,0.23632599483107697},length=0.029009685980270115,length_95%_HPD={1.0153544094482214E-4,0.06884679134568472},length_median=0.024179103920083378,length_range={6.692621076620497E-5,0.1794708770067075},posterior=0.8295744917231419]:0.024148969997451294,22[&height=6.622608003352284E-16,height_95%_HPD={0.0,1.7763568394002505E-15},height_median=8.881784197001252E-16,height_range={0.0,2.6645352591003757E-15},length=0.10278222693310425,length_95%_HPD={0.04109476633323084,0.1747673379346386},length_median=0.09877792508070726,length_range={0.013937767902619136,0.32397146017635947}]:0.10723547032941474)[&CAheight_95%_HPD={0.0,0.16829570282554673},CAheight_mean=0.09651299554395242,CAheight_median=0.09830067404772347,CAheight_range={0.0,0.32397146017636125},height=0.10645517239466304,height_95%_HPD={0.04694974366679805,0.17491164821198701},height_median=0.10256694564576518,height_range={0.022591407019807885,0.3207161809209822},length=0.10495910140305481,length_95%_HPD={0.01845220705694217,0.20138467144507377},length_median=0.09791757868745599,length_range={9.222555206989114E-5,0.4103590360627285},posterior=0.987890234418398]:0.1036880712894078,9[&height=6.652210661491383E-16,height_95%_HPD={0.0,1.7763568394002505E-15},height_median=8.881784197001252E-16,height_range={0.0,2.6645352591003757E-15},length=0.210611677479768,length_95%_HPD={0.10624170181496062,0.3247893481562425},length_median=0.20445392731349088,length_range={0.041241367087788916,0.5836207798910387}]:0.21092354161882254)[&CAheight_95%_HPD={0.0,0.31182197944115586},CAheight_mean=0.1898332964814546,CAheight_median=0.19677774637164092,CAheight_range={0.0,0.5836207798910404},height=0.2109235416188232,height_95%_HPD={0.10859392119176281,0.32562926827301464},height_median=0.20464351965512417,height_range={0.05594776954176606,0.5836207798910404},length=1.4757033442605936,length_95%_HPD={1.0137588815416607,1.9682974457303928},length_median=1.4610759451948576,length_range={0.7158154626466633,2.7933346864278947},posterior=1.0]:1.4757033442605847)[&CAheight_95%_HPD={0.0,2.1210734331813463},CAheight_mean=1.5179810618738676,CAheight_median=1.6344356289264694,CAheight_range={0.0,3.0274321997813267},height=1.6866268858794078,height_95%_HPD={1.20441769521852,2.230453884475239},height_median=1.6711289023616995,height_range={0.850048667642687,3.0274321997813267},length=2.0395646374528953,length_95%_HPD={1.5228109388193616,2.6132093953045024},length_median=2.0381853922589537,length_range={1.0638589069194504,3.118423897919026},posterior=1.0]:2.0395646374529166)[&CAheight_95%_HPD={0.0,4.213038476328894},CAheight_mean=3.3536096291885062,CAheight_median=3.684778665355565,CAheight_range={0.0,4.740691658554499},height=3.726191523332324,height_95%_HPD={3.1070134226890493,4.303990246703938},height_median=3.7289471395065874,height_range={2.664983203049295,4.740691658554499},length=1.0749937520066146,length_95%_HPD={0.004493635592183409,2.275289815842381},length_median=0.9787588701555734,length_range={0.002876668598342569,4.777213253308308},posterior=1.0]:1.0749937520066197,24[&height=6.617180849360115E-16,height_95%_HPD={0.0,1.7763568394002505E-15},height_median=8.881784197001252E-16,height_range={0.0,2.6645352591003757E-15},length=4.801185275338943,length_95%_HPD={3.4639423834240444,6.3438981598235396},length_median=4.71804963109369,length_range={2.904891918703725,9.156770208149394}]:4.801185275338943)[&CAheight_95%_HPD={0.0,6.133759825982199},CAheight_mean=4.321114754857097,CAheight_median=4.613230499331644,CAheight_range={0.0,9.156770208149394},height=4.801185275338944,height_95%_HPD={3.4639423834240444,6.3438981598235396},height_median=4.718049631093691,height_range={2.904891918703725,9.156770208149394},length=0.0,posterior=1.0]:0.0;
End;
